# Supplementary material for: A public dataset of treadmill walking kinematics and kinetics at steady speeds in healthy individuals
Source: Data Brief. 2026 Jun 6;67:112943. doi: 10.1016/j.dib.2026.112943 (PMC13273904; doi:10.1016/j.dib.2026.112943)
Supplement: Supplementary file 2 [file mmc2.xlsx]

## Sheet: Feuil1
SPEED		0,6m/s		0,8m/s		1m/s		1,2m/s		1,4m/s		1,6m/s
Variable	Column	P_Value	Cohens_d	P_Value	Cohens_d	P_Value	Cohens_d	P_Value	Cohens_d	P_Value	Cohens_d	P_Value	Cohens_d
ANKLE_INVERSION	1	0.550185	0.17907	0.444258	0.229155	0.277198	0.322462	0.139729	0.449914	0.106673	0.497406	0.0604906	0.583614
ANKLE_INVERSION	2	0.77305	0.0863658	0.661758	0.131024	0.428507	0.233943	0.300644	0.312932	0.212038	0.381367	0.12285	0.475902
ANKLE_INVERSION	3	0.905631	0.0354987	0.959676	0.0151271	0.641007	0.137278	0.667885	0.129023	0.511237	0.198791	0.362436	0.27783
ANKLE_INVERSION	4	0.975706	0.00911396	0.748485	-0.0958579	0.900805	0.0365664	0.863701	-0.051487	0.940526	0.0224464	0.806176	0.0742888
ANKLE_INVERSION	5	0.974856	0.00941747	0.619087	-0.148295	0.927016	-0.0268376	0.511492	-0.197227	0.681021	-0.12373	0.715806	-0.110019
ANKLE_INVERSION	6	0.942614	-0.021472	0.496087	-0.202757	0.76026	-0.0894157	0.295036	-0.315113	0.407697	-0.24975	0.403901	-0.252896
ANKLE_INVERSION	7	0.796539	-0.0770031	0.413316	-0.243897	0.604446	-0.152103	0.188941	-0.396496	0.248496	-0.349511	0.24578	-0.353145
ANKLE_INVERSION	8	0.592868	-0.160228	0.342246	-0.283762	0.476964	-0.209421	0.125156	-0.464782	0.162103	-0.425879	0.165911	-0.423729
ANKLE_INVERSION	9	0.50627	-0.200259	0.256843	-0.340529	0.3889	-0.254431	0.0819407	-0.529774	0.108029	-0.492656	0.108769	-0.492439
ANKLE_INVERSION	10	0.425045	-0.241829	0.214524	-0.374906	0.327896	-0.289545	0.0582242	-0.579605	0.0766424	-0.545871	0.0793232	-0.540239
ANKLE_INVERSION	11	0.411347	-0.249623	0.18018	-0.406806	0.294557	-0.310686	0.0442656	-0.618421	0.0545598	-0.596328	0.0565124	-0.588167
ANKLE_INVERSION	12	0.42055	-0.244654	0.159066	-0.428633	0.265458	-0.330461	0.0374357	-0.642114	0.0407936	-0.637545	0.0444857	-0.620285
ANKLE_INVERSION	13	0.427998	-0.23996	0.142068	-0.447072	0.248707	-0.34243	0.0338407	-0.656387	0.0382266	-0.646849	0.0431063	-0.623679
ANKLE_INVERSION	14	0.473488	-0.216095	0.156512	-0.429758	0.234903	-0.352515	0.0351737	-0.651496	0.0416422	-0.635294	0.048204	-0.608343
ANKLE_INVERSION	15	0.519637	-0.193696	0.197707	-0.388794	0.241944	-0.346724	0.044177	-0.621049	0.0538872	-0.5995	0.0669024	-0.563933
ANKLE_INVERSION	16	0.599174	-0.157944	0.270074	-0.331311	0.273391	-0.323749	0.0699871	-0.555941	0.082787	-0.536761	0.106529	-0.496095
ANKLE_INVERSION	17	0.633578	-0.143385	0.364967	-0.27147	0.355555	-0.272133	0.121746	-0.471101	0.128298	-0.467703	0.182569	-0.40891
ANKLE_INVERSION	18	0.672074	-0.127411	0.475521	-0.213447	0.480825	-0.207055	0.232875	-0.35985	0.222581	-0.371832	0.297835	-0.31826
ANKLE_INVERSION	19	0.666461	-0.129914	0.598344	-0.157699	0.637898	-0.137958	0.397177	-0.253675	0.340095	-0.28881	0.414448	-0.248504
ANKLE_INVERSION	20	0.657364	-0.133831	0.727078	-0.104779	0.794328	-0.0763585	0.594228	-0.159085	0.428678	-0.238637	0.559928	-0.176899
ANKLE_INVERSION	21	0.653776	-0.135337	0.888109	-0.0424523	0.886045	-0.0419756	0.779882	-0.0833908	0.531791	-0.188275	0.688595	-0.121049
ANKLE_INVERSION	22	0.640457	-0.140938	0.998801	-0.000454266	0.933544	-0.0244335	0.922491	-0.0290721	0.590911	-0.161746	0.752326	-0.0950981
ANKLE_INVERSION	23	0.656629	-0.134117	0.873517	0.0481549	0.944753	-0.0203219	0.970665	-0.0110054	0.635081	-0.143003	0.817687	-0.0693097
ANKLE_INVERSION	24	0.685578	-0.122076	0.944935	0.0208854	0.924623	-0.027758	0.989906	-0.00379366	0.641582	-0.14042	0.822586	-0.0673313
ANKLE_INVERSION	25	0.724455	-0.106268	0.945646	-0.0205971	0.899014	-0.0372763	0.938962	-0.0229924	0.67855	-0.125269	0.843566	-0.0592732
ANKLE_INVERSION	26	0.733989	-0.102422	0.895433	-0.0396718	0.880911	-0.0440268	0.921248	-0.0297403	0.667008	-0.130294	0.876942	-0.0465253
ANKLE_INVERSION	27	0.746328	-0.0975455	0.874774	-0.0474817	0.890145	-0.0405952	0.911	-0.0336286	0.710301	-0.112635	0.949051	-0.0192399
ANKLE_INVERSION	28	0.737568	-0.101046	0.905585	-0.0356869	0.933486	-0.0245171	0.92588	-0.0279764	0.751004	-0.0964304	0.952118	0.0181403
ANKLE_INVERSION	29	0.728293	-0.104804	0.997112	0.00108829	0.983065	0.00622805	0.992909	-0.00267014	0.849807	-0.0575559	0.878018	0.0464699
ANKLE_INVERSION	30	0.725941	-0.105738	0.915314	0.0319848	0.904943	0.0350032	0.885296	0.0432802	0.98504	-0.00569851	0.752796	0.0955303
ANKLE_INVERSION	31	0.73364	-0.102616	0.851039	0.0564914	0.809308	0.0706887	0.731215	0.102954	0.85057	0.0572457	0.624039	0.148934
ANKLE_INVERSION	32	0.740426	-0.0998861	0.798558	0.0768055	0.735445	0.0989387	0.57126	0.169561	0.693468	0.119727	0.49635	0.207008
ANKLE_INVERSION	33	0.765459	-0.0898987	0.77497	0.0860439	0.685144	0.118693	0.447613	0.227297	0.541247	0.18546	0.389993	0.261874
ANKLE_INVERSION	34	0.798719	-0.076777	0.73565	0.101615	0.666802	0.126005	0.362271	0.272862	0.441298	0.233592	0.303024	0.313851
ANKLE_INVERSION	35	0.834325	-0.0629443	0.700971	0.115613	0.651345	0.132225	0.304802	0.307517	0.379793	0.266393	0.236938	0.360602
ANKLE_INVERSION	36	0.883535	-0.0440628	0.662244	0.131455	0.644036	0.135181	0.28938	0.317519	0.342574	0.287777	0.201497	0.389797
ANKLE_INVERSION	37	0.924815	-0.0283646	0.623165	0.14777	0.643366	0.135418	0.288299	0.318146	0.327507	0.29682	0.181534	0.40774
ANKLE_INVERSION	38	0.966764	-0.012515	0.595544	0.159561	0.62256	0.143956	0.305946	0.306483	0.322838	0.299568	0.174156	0.414761
ANKLE_INVERSION	39	0.999973	1.00363e-05	0.565532	0.172691	0.60018	0.1533	0.325587	0.293956	0.324862	0.298091	0.180306	0.408519
ANKLE_INVERSION	40	0.982368	0.00662792	0.532755	0.187386	0.573322	0.164744	0.338728	0.285637	0.309906	0.307492	0.195579	0.394247
ANKLE_INVERSION	41	0.956758	0.0162514	0.508474	0.198608	0.541785	0.178511	0.339577	0.284932	0.298258	0.314863	0.222573	0.371227
ANKLE_INVERSION	42	0.935328	0.0243107	0.485898	0.209271	0.502173	0.196424	0.322028	0.295469	0.275997	0.329885	0.262361	0.340681
ANKLE_INVERSION	43	0.907775	0.0346939	0.466487	0.218613	0.463037	0.214892	0.301382	0.308439	0.245684	0.351689	0.298704	0.315651
ANKLE_INVERSION	44	0.886626	0.0426949	0.450223	0.226696	0.439672	0.22628	0.275803	0.32551	0.217772	0.37385	0.33588	0.29216
ANKLE_INVERSION	45	0.868629	0.049526	0.445305	0.229084	0.418656	0.236832	0.246387	0.346811	0.190676	0.397546	0.376488	0.268573
ANKLE_INVERSION	46	0.852655	0.0556155	0.445512	0.228931	0.411711	0.240367	0.227726	0.361379	0.166754	0.42088	0.388151	0.262336
ANKLE_INVERSION	47	0.861554	0.0522121	0.457759	0.22275	0.406487	0.243007	0.221906	0.366172	0.151961	0.436987	0.404887	0.253636
ANKLE_INVERSION	48	0.866502	0.0503292	0.469026	0.217194	0.421585	0.235206	0.22083	0.367558	0.156424	0.432854	0.405459	0.253691
ANKLE_INVERSION	49	0.88402	0.0437058	0.498676	0.202906	0.447369	0.222323	0.225381	0.364374	0.168406	0.421139	0.439682	0.236204
ANKLE_INVERSION	50	0.903522	0.036331	0.526926	0.189762	0.475526	0.208805	0.259626	0.339047	0.199053	0.39277	0.47743	0.217583
ANKLE_INVERSION	51	0.916898	0.0312807	0.582025	0.165202	0.528887	0.184273	0.333632	0.290674	0.25059	0.351417	0.572608	0.173046
ANKLE_INVERSION	52	0.952351	0.0179713	0.631713	0.143931	0.615159	0.147079	0.414387	0.245766	0.329985	0.298116	0.663296	0.133946
ANKLE_INVERSION	53	0.95931	-0.0153873	0.703729	0.114408	0.683751	0.119288	0.497534	0.204613	0.389877	0.263628	0.734985	0.104272
ANKLE_INVERSION	54	0.898541	-0.0385871	0.793658	0.0788393	0.79028	0.0779707	0.606039	0.155976	0.441991	0.236479	0.809762	0.0744647
ANKLE_INVERSION	55	0.814708	-0.0711434	0.892259	0.0409223	0.866718	0.0492801	0.683849	0.123647	0.480194	0.218008	0.870642	0.050542
ANKLE_INVERSION	56	0.745341	-0.0989421	0.983347	0.00632074	0.932918	0.0247658	0.646146	0.140049	0.510099	0.20417	0.924589	0.029434
ANKLE_INVERSION	57	0.671794	-0.129609	0.981468	-0.00705547	0.876029	0.0459769	0.616418	0.153239	0.534877	0.193007	0.985506	-0.00565297
ANKLE_INVERSION	58	0.621153	-0.151712	0.948168	-0.0198009	0.865815	0.0498419	0.575096	0.171549	0.680038	0.128195	0.838632	-0.0631448
ANKLE_INVERSION	59	0.572435	-0.173892	0.994081	0.00226158	0.806555	0.0723103	0.611983	0.154816	0.823323	0.0692771	0.709144	-0.11527
ANKLE_INVERSION	60	0.558185	-0.180884	0.94837	0.0197413	0.797674	0.0756553	0.718438	0.109502	0.945882	-0.0209839	0.5608	-0.179363
ANKLE_INVERSION	61	0.519321	-0.19964	0.929908	0.0267755	0.875616	0.0461737	0.920524	0.030131	0.663994	-0.133785	0.411846	-0.252773
ANKLE_INVERSION	62	0.56092	-0.180366	0.949342	0.0192854	0.973685	0.0097227	0.806081	-0.0739078	0.410774	-0.25279	0.266625	-0.342914
ANKLE_INVERSION	63	0.552731	-0.184068	0.9486	-0.0195067	0.872635	-0.047264	0.499343	-0.203421	0.210694	-0.385177	0.162001	-0.433292
ANKLE_INVERSION	64	0.531785	-0.193777	0.846209	-0.0584934	0.680745	-0.121372	0.259406	-0.340945	0.0974715	-0.511902	0.0954454	-0.518576
ANKLE_INVERSION	65	0.481773	-0.217365	0.65918	-0.132774	0.482145	-0.207726	0.117124	-0.476426	0.0388703	-0.641583	0.0533038	-0.603601
ANKLE_INVERSION	66	0.408128	-0.254976	0.476368	-0.214383	0.296153	-0.309674	0.0501537	-0.599613	0.0182815	-0.737053	0.0290537	-0.684434
ANKLE_INVERSION	67	0.295498	-0.321697	0.277886	-0.327118	0.170593	-0.407578	0.0215685	-0.708418	0.00812585	-0.831582	0.0177461	-0.74522
ANKLE_INVERSION	68	0.189244	-0.403407	0.141118	-0.445238	0.087525	-0.510702	0.0104382	-0.79468	0.00447225	-0.896657	0.0120591	-0.789272
ANKLE_INVERSION	69	0.0871856	-0.526899	0.0561424	-0.581031	0.0455937	-0.600906	0.0057696	-0.861389	0.00297978	-0.939654	0.00949425	-0.814482
ANKLE_INVERSION	70	0.0330836	-0.660281	0.0225588	-0.699171	0.0290158	-0.659586	0.00432351	-0.892848	0.00238881	-0.962801	0.00768494	-0.836425
ANKLE_INVERSION	71	0.0111266	-0.793793	0.00951846	-0.80185	0.019418	-0.709789	0.00361419	-0.912846	0.00248219	-0.958446	0.00768584	-0.834286
ANKLE_INVERSION	72	0.00467826	-0.89165	0.00525002	-0.870383	0.0171075	-0.726445	0.00394304	-0.904064	0.00291566	-0.941061	0.00858473	-0.819608
ANKLE_INVERSION	73	0.00302057	-0.940775	0.00408909	-0.900444	0.0164153	-0.733039	0.0046597	-0.886578	0.0036405	-0.917844	0.0107981	-0.792359
ANKLE_INVERSION	74	0.00298807	-0.94462	0.00424896	-0.899403	0.0184132	-0.720958	0.00602639	-0.858914	0.00512602	-0.881292	0.014658	-0.755844
ANKLE_INVERSION	75	0.00478038	-0.895961	0.00538185	-0.876117	0.0220637	-0.700162	0.00810727	-0.825997	0.00727117	-0.843161	0.0200219	-0.718606
ANKLE_INVERSION	76	0.00850983	-0.831557	0.00727022	-0.843956	0.0273593	-0.674499	0.0113766	-0.787394	0.00974428	-0.811315	0.0267311	-0.683448
ANKLE_INVERSION	77	0.0157528	-0.758612	0.0101306	-0.806439	0.0337104	-0.648398	0.0141708	-0.76227	0.0130406	-0.77893	0.0349604	-0.650651
ANKLE_INVERSION	78	0.0235254	-0.70822	0.0130196	-0.777098	0.0388166	-0.630293	0.0181837	-0.732903	0.0162411	-0.754505	0.0456172	-0.617297
ANKLE_INVERSION	79	0.031842	-0.668426	0.0138332	-0.769581	0.0433666	-0.615663	0.0208186	-0.717197	0.0194099	-0.734683	0.0525759	-0.600011
ANKLE_INVERSION	80	0.0358251	-0.652066	0.0135769	-0.771061	0.0451962	-0.609922	0.0225193	-0.708122	0.0217249	-0.72235	0.0603625	-0.583036
ANKLE_INVERSION	81	0.0355758	-0.652004	0.0119949	-0.784628	0.0425001	-0.617415	0.024107	-0.699992	0.0235892	-0.713138	0.0664269	-0.571426
ANKLE_INVERSION	82	0.0348768	-0.653917	0.00964143	-0.808544	0.0373136	-0.633401	0.0225426	-0.708061	0.0257226	-0.702402	0.0672915	-0.571435
ANKLE_INVERSION	83	0.0359645	-0.649102	0.00757016	-0.834237	0.0329281	-0.648047	0.0210862	-0.715488	0.0252063	-0.704146	0.0691198	-0.568152
ANKLE_INVERSION	84	0.0374465	-0.642846	0.00673089	-0.845311	0.0301982	-0.657499	0.0200538	-0.720263	0.0273971	-0.69155	0.0722568	-0.561752
ANKLE_INVERSION	85	0.0429794	-0.623572	0.00681246	-0.841664	0.0296522	-0.657731	0.0195927	-0.720964	0.033559	-0.662674	0.077317	-0.550961
ANKLE_INVERSION	86	0.0540931	-0.5909	0.00928685	-0.805201	0.035727	-0.632662	0.0242699	-0.692634	0.0455754	-0.618655	0.0904988	-0.526018
ANKLE_INVERSION	87	0.0763394	-0.540992	0.0159424	-0.740671	0.0482791	-0.592039	0.0345	-0.646131	0.0746782	-0.547055	0.123852	-0.475359
ANKLE_INVERSION	88	0.130253	-0.458772	0.0381423	-0.630756	0.0867985	-0.509785	0.0606157	-0.569521	0.135379	-0.454626	0.182168	-0.409128
ANKLE_INVERSION	89	0.228	-0.363222	0.0901697	-0.510491	0.162135	-0.41336	0.117623	-0.471632	0.24267	-0.353312	0.252214	-0.349693
ANKLE_INVERSION	90	0.397156	-0.253678	0.223557	-0.363434	0.308319	-0.299431	0.23481	-0.356008	0.390761	-0.258532	0.35139	-0.283536
ANKLE_INVERSION	91	0.639054	-0.140017	0.439606	-0.229547	0.532577	-0.182667	0.404721	-0.248761	0.578006	-0.167269	0.470822	-0.21874
ANKLE_INVERSION	92	0.891036	-0.0408331	0.7278	-0.10316	0.822922	-0.065398	0.668583	-0.127695	0.824125	-0.0668295	0.661671	-0.132599
ANKLE_INVERSION	93	0.880386	0.0448271	0.975557	0.00908484	0.895068	0.038582	0.978749	-0.00796227	0.929028	0.0268654	0.918193	-0.0311176
ANKLE_INVERSION	94	0.725783	0.104563	0.721098	0.10596	0.638956	0.137596	0.682658	0.122737	0.655902	0.135021	0.760006	0.0928058
ANKLE_INVERSION	95	0.564122	0.171922	0.540868	0.181937	0.437794	0.228401	0.39543	0.256814	0.402534	0.255587	0.452359	0.229499
ANKLE_INVERSION	96	0.462049	0.219599	0.408165	0.246717	0.298162	0.307572	0.214039	0.37773	0.21655	0.380313	0.214586	0.382259
ANKLE_INVERSION	97	0.38752	0.258495	0.33669	0.28722	0.222519	0.361867	0.123273	0.471293	0.117057	0.485506	0.0962208	0.517049
ANKLE_INVERSION	98	0.345243	0.283012	0.298311	0.311601	0.199361	0.381384	0.0891354	0.52133	0.0779315	0.547491	0.0506776	0.610726
ANKLE_INVERSION	99	0.399128	0.252924	0.317956	0.29936	0.192675	0.387594	0.0789043	0.538897	0.0706126	0.56106	0.0431021	0.632547
ANKLE_INVERSION	100	0.508509	0.198226	0.402183	0.251186	0.269891	0.327103	0.12436	0.4687	0.100237	0.507037	0.0541227	0.599728
ANKLE_PLANTARFLEXION	1	0.820799	-0.0669207	0.765783	0.0885654	0.256923	-0.328557	0.519797	0.190478	0.293467	0.315461	0.374219	0.268755
ANKLE_PLANTARFLEXION	2	0.958983	-0.0151479	0.712113	0.109449	0.257824	-0.327628	0.478619	0.209522	0.274571	0.328446	0.325368	0.297848
ANKLE_PLANTARFLEXION	3	0.918462	-0.0300283	0.789962	0.0786261	0.249617	-0.333227	0.445669	0.225381	0.244455	0.350576	0.255341	0.345316
ANKLE_PLANTARFLEXION	4	0.719678	-0.105058	0.921204	0.0291038	0.222942	-0.35306	0.468767	0.214249	0.256636	0.342309	0.221837	0.371991
ANKLE_PLANTARFLEXION	5	0.464963	-0.214268	0.84788	-0.0564461	0.184678	-0.385352	0.503576	0.198536	0.277983	0.328733	0.202076	0.389975
ANKLE_PLANTARFLEXION	6	0.284426	-0.31518	0.670604	-0.125523	0.148903	-0.420923	0.620498	0.147728	0.363329	0.276622	0.231008	0.367132
ANKLE_PLANTARFLEXION	7	0.194148	-0.383616	0.560479	-0.172372	0.116843	-0.459025	0.747418	0.0965194	0.461889	0.224488	0.296529	0.319993
ANKLE_PLANTARFLEXION	8	0.163582	-0.411856	0.511456	-0.194609	0.0964936	-0.487813	0.8761	0.0468479	0.564063	0.176008	0.38512	0.265811
ANKLE_PLANTARFLEXION	9	0.147978	-0.427697	0.510868	-0.194576	0.0803097	-0.514305	0.952997	0.0177214	0.615391	0.152866	0.481536	0.215024
ANKLE_PLANTARFLEXION	10	0.146521	-0.428762	0.49006	-0.204089	0.0700653	-0.53354	0.984641	-0.00578529	0.622183	0.149257	0.580165	0.168663
ANKLE_PLANTARFLEXION	11	0.149064	-0.425914	0.459079	-0.218898	0.0620192	-0.550463	0.957211	-0.0161184	0.597715	0.158913	0.706195	0.114914
ANKLE_PLANTARFLEXION	12	0.147609	-0.427489	0.421935	-0.237767	0.0560249	-0.564628	0.917961	-0.0309386	0.571587	0.169305	0.812302	0.0725626
ANKLE_PLANTARFLEXION	13	0.144011	-0.431575	0.39545	-0.252096	0.052313	-0.574292	0.902608	-0.0367633	0.548885	0.178564	0.927969	0.0276962
ANKLE_PLANTARFLEXION	14	0.139467	-0.436997	0.371203	-0.265869	0.0516215	-0.576619	0.886692	-0.0428307	0.537886	0.183051	0.979893	-0.00774155
ANKLE_PLANTARFLEXION	15	0.138106	-0.4389	0.359866	-0.272764	0.0528597	-0.573894	0.880026	-0.0453984	0.547829	0.178508	0.910358	-0.0346402
ANKLE_PLANTARFLEXION	16	0.138217	-0.439215	0.367476	-0.268856	0.055176	-0.568542	0.872922	-0.0481553	0.571465	0.168273	0.865963	-0.0519504
ANKLE_PLANTARFLEXION	17	0.150094	-0.426496	0.379458	-0.262457	0.0583004	-0.561343	0.873643	-0.0479145	0.595993	0.158052	0.830459	-0.0658824
ANKLE_PLANTARFLEXION	18	0.167147	-0.409441	0.40474	-0.248978	0.0625585	-0.55192	0.87923	-0.0458214	0.632619	0.142907	0.818184	-0.0706795
ANKLE_PLANTARFLEXION	19	0.188241	-0.390063	0.425085	-0.238496	0.0672357	-0.54212	0.889891	-0.0417769	0.666806	0.129064	0.819366	-0.0701342
ANKLE_PLANTARFLEXION	20	0.214098	-0.368307	0.458144	-0.221937	0.0718201	-0.533022	0.910938	-0.0337703	0.687151	0.121044	0.835376	-0.0637407
ANKLE_PLANTARFLEXION	21	0.232235	-0.354424	0.52147	-0.191633	0.0773492	-0.522639	0.937712	-0.02359	0.703605	0.114601	0.854803	-0.0560454
ANKLE_PLANTARFLEXION	22	0.25459	-0.338207	0.579477	-0.165559	0.0852856	-0.508665	0.969818	-0.0114209	0.710783	0.111925	0.895241	-0.0402689
ANKLE_PLANTARFLEXION	23	0.276911	-0.323013	0.654365	-0.133584	0.0973233	-0.489398	0.977284	0.00858815	0.7024	0.115516	0.939816	-0.0230466
ANKLE_PLANTARFLEXION	24	0.302163	-0.306654	0.70795	-0.111771	0.112817	-0.467288	0.908432	0.0346698	0.677979	0.125712	0.994603	-0.00206127
ANKLE_PLANTARFLEXION	25	0.333931	-0.287297	0.736287	-0.100578	0.133841	-0.440938	0.833582	0.063293	0.635882	0.143511	0.947776	0.0199266
ANKLE_PLANTARFLEXION	26	0.367755	-0.267963	0.781139	-0.0830535	0.159469	-0.412982	0.740164	0.0998373	0.58235	0.166855	0.887353	0.0430235
ANKLE_PLANTARFLEXION	27	0.41837	-0.24082	0.861826	-0.0520522	0.190562	-0.383458	0.652323	0.135634	0.51422	0.198044	0.816949	0.0702131
ANKLE_PLANTARFLEXION	28	0.491529	-0.204744	0.942385	-0.0216325	0.227055	-0.353242	0.561985	0.174664	0.437352	0.236033	0.750731	0.0962724
ANKLE_PLANTARFLEXION	29	0.597951	-0.156977	0.955799	0.016605	0.266075	-0.324716	0.480767	0.21255	0.369303	0.273126	0.688492	0.121452
ANKLE_PLANTARFLEXION	30	0.73563	-0.100535	0.836963	0.0617028	0.312339	-0.294585	0.406718	0.250512	0.303134	0.313681	0.614925	0.152449
ANKLE_PLANTARFLEXION	31	0.893457	-0.0399122	0.717888	0.108537	0.36093	-0.266125	0.344763	0.285821	0.244583	0.35517	0.542345	0.18485
ANKLE_PLANTARFLEXION	32	0.90957	0.0338775	0.590721	0.161885	0.420406	-0.23452	0.294778	0.31773	0.198179	0.393803	0.4793	0.214926
ANKLE_PLANTARFLEXION	33	0.717052	0.108301	0.453764	0.226102	0.486593	-0.202405	0.257774	0.344065	0.160339	0.430813	0.419049	0.246032
ANKLE_PLANTARFLEXION	34	0.557368	0.175664	0.344232	0.286427	0.559884	-0.16958	0.223066	0.371548	0.129473	0.466955	0.365291	0.276407
ANKLE_PLANTARFLEXION	35	0.413307	0.245576	0.256095	0.345151	0.635859	-0.13774	0.197861	0.393775	0.108878	0.495392	0.315496	0.307379
ANKLE_PLANTARFLEXION	36	0.297131	0.314043	0.185543	0.404018	0.710665	-0.107959	0.182865	0.408243	0.096983	0.514307	0.286123	0.327475
ANKLE_PLANTARFLEXION	37	0.218156	0.371972	0.137804	0.454771	0.771462	-0.0845903	0.167707	0.423774	0.0875454	0.530806	0.261596	0.345648
ANKLE_PLANTARFLEXION	38	0.149812	0.436739	0.105243	0.498262	0.836556	-0.0601306	0.158695	0.433494	0.0848748	0.536275	0.246496	0.357485
ANKLE_PLANTARFLEXION	39	0.107527	0.489687	0.0799395	0.540776	0.884713	-0.0423083	0.155094	0.437645	0.0852194	0.536462	0.242221	0.361305
ANKLE_PLANTARFLEXION	40	0.0751637	0.543437	0.0649029	0.571976	0.923239	-0.0281471	0.155668	0.436996	0.0870172	0.533895	0.238285	0.364894
ANKLE_PLANTARFLEXION	41	0.0524473	0.594565	0.0540475	0.598709	0.95765	-0.0155336	0.161992	0.430258	0.0938803	0.522976	0.238071	0.365402
ANKLE_PLANTARFLEXION	42	0.0383627	0.636966	0.045874	0.62212	0.984537	-0.00567695	0.169823	0.422055	0.0997662	0.514087	0.237601	0.366204
ANKLE_PLANTARFLEXION	43	0.0278312	0.679104	0.0417519	0.63547	0.989066	0.00402029	0.179292	0.412507	0.108056	0.502111	0.236021	0.367727
ANKLE_PLANTARFLEXION	44	0.0208611	0.71609	0.0384588	0.646902	0.965192	0.0128201	0.186141	0.405645	0.113704	0.494321	0.229762	0.37294
ANKLE_PLANTARFLEXION	45	0.0164985	0.745538	0.0360648	0.655713	0.930838	0.0255348	0.192805	0.399181	0.120003	0.485826	0.221553	0.379887
ANKLE_PLANTARFLEXION	46	0.0132556	0.772665	0.0350177	0.659673	0.902575	0.0360635	0.198909	0.393317	0.126623	0.477151	0.212657	0.387539
ANKLE_PLANTARFLEXION	47	0.0112264	0.79327	0.0352137	0.658812	0.862587	0.0510611	0.204821	0.387667	0.13706	0.464019	0.211156	0.389011
ANKLE_PLANTARFLEXION	48	0.00937117	0.815337	0.0346822	0.660664	0.830776	0.0631249	0.211643	0.381379	0.152537	0.445829	0.219411	0.382165
ANKLE_PLANTARFLEXION	49	0.00893514	0.821818	0.0357387	0.656442	0.793323	0.0774911	0.218924	0.374929	0.171136	0.425796	0.229165	0.374343
ANKLE_PLANTARFLEXION	50	0.00788189	0.837536	0.0371389	0.650756	0.757317	0.0915114	0.236063	0.360672	0.204592	0.393698	0.253756	0.355271
ANKLE_PLANTARFLEXION	51	0.00812237	0.834847	0.0395979	0.641628	0.739352	0.0985988	0.263056	0.339935	0.259517	0.34877	0.290383	0.328979
ANKLE_PLANTARFLEXION	52	0.00874844	0.826483	0.0436051	0.627815	0.740027	0.0983776	0.306587	0.30966	0.345987	0.290322	0.353756	0.288243
ANKLE_PLANTARFLEXION	53	0.0110313	0.799214	0.0531168	0.599568	0.757069	0.0917293	0.382344	0.263631	0.480527	0.216275	0.440141	0.239718
ANKLE_PLANTARFLEXION	54	0.015855	0.754843	0.0691693	0.560746	0.800054	0.0750966	0.48818	0.208388	0.668313	0.130698	0.541462	0.189588
ANKLE_PLANTARFLEXION	55	0.0249146	0.697291	0.0961865	0.510476	0.862296	0.0514112	0.639159	0.140393	0.896344	0.0395454	0.656404	0.13827
ANKLE_PLANTARFLEXION	56	0.0417415	0.628317	0.137497	0.452933	0.955341	0.0165939	0.828665	0.0645826	0.866392	-0.0508501	0.782775	0.0858898
ANKLE_PLANTARFLEXION	57	0.0654305	0.564336	0.200799	0.387694	0.918599	-0.0302704	0.959814	-0.0149962	0.652286	-0.135687	0.924419	0.0296598
ANKLE_PLANTARFLEXION	58	0.102338	0.496999	0.291502	0.317683	0.779239	-0.0829977	0.735511	-0.10037	0.485316	-0.20961	0.899209	-0.0397568
ANKLE_PLANTARFLEXION	59	0.158512	0.426175	0.408656	0.247432	0.611203	-0.150566	0.543947	-0.180238	0.350378	-0.28014	0.691334	-0.125013
ANKLE_PLANTARFLEXION	60	0.23487	0.357065	0.547919	0.178985	0.447603	-0.225044	0.379872	-0.261145	0.243996	-0.349568	0.481677	-0.221902
ANKLE_PLANTARFLEXION	61	0.340418	0.285127	0.703883	0.112635	0.313556	-0.299093	0.254526	-0.339436	0.164965	-0.41719	0.318544	-0.314609
ANKLE_PLANTARFLEXION	62	0.470197	0.215069	0.872074	0.0474712	0.207229	-0.375152	0.17084	-0.408415	0.117148	-0.472154	0.22994	-0.37784
ANKLE_PLANTARFLEXION	63	0.610442	0.151098	0.941786	-0.0214307	0.135445	-0.44521	0.12028	-0.463915	0.0995663	-0.498293	0.201956	-0.399548
ANKLE_PLANTARFLEXION	64	0.76685	0.0875773	0.752337	-0.0922981	0.0992548	-0.492453	0.107002	-0.482024	0.115322	-0.478055	0.237502	-0.3666
ANKLE_PLANTARFLEXION	65	0.898552	0.0375319	0.628283	-0.141387	0.0884504	-0.509433	0.113059	-0.474923	0.173675	-0.413353	0.337549	-0.294348
ANKLE_PLANTARFLEXION	66	0.987437	-0.00462385	0.551974	-0.173906	0.0942828	-0.500987	0.153071	-0.428493	0.290355	-0.320613	0.536704	-0.187307
ANKLE_PLANTARFLEXION	67	0.928682	-0.0262711	0.570205	-0.166566	0.117833	-0.468242	0.221271	-0.366446	0.515154	-0.196579	0.823636	-0.0668598
ANKLE_PLANTARFLEXION	68	0.946608	-0.0197042	0.669328	-0.125907	0.154627	-0.425765	0.349544	-0.279325	0.822355	-0.0675354	0.909975	0.0336746
ANKLE_PLANTARFLEXION	69	0.930595	0.0257484	0.854507	-0.0543175	0.208103	-0.375428	0.539122	-0.182622	0.850325	0.0565969	0.697033	0.11572
ANKLE_PLANTARFLEXION	70	0.709937	0.110575	0.893715	0.0397252	0.273336	-0.325413	0.770108	-0.0866167	0.594436	0.159552	0.575291	0.16688
ANKLE_PLANTARFLEXION	71	0.456815	0.222565	0.635454	0.141228	0.358503	-0.271568	0.985179	0.0054988	0.414749	0.244626	0.501235	0.201223
ANKLE_PLANTARFLEXION	72	0.245027	0.349686	0.407113	0.247213	0.445855	-0.224639	0.773077	0.0854698	0.295102	0.314776	0.444885	0.22972
ANKLE_PLANTARFLEXION	73	0.118656	0.472007	0.25309	0.34116	0.547869	-0.176546	0.618727	0.147982	0.226125	0.364598	0.412217	0.247621
ANKLE_PLANTARFLEXION	74	0.0524818	0.590206	0.164095	0.415759	0.640379	-0.137046	0.493739	0.204358	0.174193	0.41044	0.385365	0.263015
ANKLE_PLANTARFLEXION	75	0.0226331	0.698464	0.109107	0.479799	0.714085	-0.107406	0.413273	0.245408	0.141405	0.445171	0.348417	0.284917
ANKLE_PLANTARFLEXION	76	0.0122547	0.772174	0.080981	0.523849	0.76072	-0.0892811	0.360483	0.275428	0.118499	0.473767	0.321848	0.301835
ANKLE_PLANTARFLEXION	77	0.00720195	0.834556	0.0676567	0.549507	0.773962	-0.0842186	0.318909	0.301493	0.105854	0.492001	0.288133	0.324415
ANKLE_PLANTARFLEXION	78	0.0058151	0.860733	0.0621159	0.561973	0.76765	-0.0866976	0.294343	0.318263	0.0940748	0.510767	0.265143	0.341285
ANKLE_PLANTARFLEXION	79	0.00546414	0.871342	0.0635644	0.559579	0.730591	-0.101095	0.27303	0.333434	0.0897378	0.518958	0.24814	0.354588
ANKLE_PLANTARFLEXION	80	0.00680319	0.850739	0.0698059	0.547219	0.678919	-0.121599	0.251585	0.349567	0.0870601	0.524627	0.231421	0.368147
ANKLE_PLANTARFLEXION	81	0.0115525	0.793795	0.0879985	0.514972	0.624016	-0.144003	0.242626	0.356491	0.0908455	0.519256	0.227928	0.371238
ANKLE_PLANTARFLEXION	82	0.026631	0.693744	0.113572	0.477652	0.554592	-0.17355	0.240674	0.35797	0.101202	0.503661	0.225933	0.372881
ANKLE_PLANTARFLEXION	83	0.0635085	0.577549	0.173634	0.410308	0.473548	-0.210448	0.259715	0.343245	0.11984	0.478088	0.240511	0.361024
ANKLE_PLANTARFLEXION	84	0.183606	0.410227	0.272159	0.330785	0.382148	-0.256596	0.295726	0.317588	0.153376	0.438333	0.266754	0.340887
ANKLE_PLANTARFLEXION	85	0.438802	0.236969	0.441039	0.231697	0.302524	-0.302706	0.366108	0.273551	0.212727	0.381811	0.321581	0.303612
ANKLE_PLANTARFLEXION	86	0.814071	0.0716808	0.646454	0.137845	0.231007	-0.351828	0.479059	0.213512	0.306654	0.312483	0.403063	0.255557
ANKLE_PLANTARFLEXION	87	0.759477	-0.0931008	0.915151	0.0320235	0.175473	-0.398192	0.64585	0.138181	0.449001	0.230771	0.528173	0.192488
ANKLE_PLANTARFLEXION	88	0.462994	-0.223296	0.838928	-0.0611339	0.128835	-0.447119	0.86089	0.052578	0.633929	0.144833	0.655637	0.135934
ANKLE_PLANTARFLEXION	89	0.288392	-0.323257	0.637969	-0.141778	0.0999847	-0.484971	0.911576	-0.0332838	0.820593	0.0688497	0.767683	0.0900479
ANKLE_PLANTARFLEXION	90	0.196476	-0.393219	0.488354	-0.208965	0.0832979	-0.511109	0.728255	-0.104078	0.938618	0.0233486	0.803034	0.0760081
ANKLE_PLANTARFLEXION	91	0.165115	-0.421632	0.409338	-0.248957	0.0767775	-0.522253	0.638339	-0.140695	0.976008	0.00909973	0.803955	0.0755882
ANKLE_PLANTARFLEXION	92	0.145958	-0.440502	0.374176	-0.268031	0.078562	-0.518386	0.627095	-0.145118	0.931245	0.0260405	0.737956	0.101779
ANKLE_PLANTARFLEXION	93	0.16323	-0.420513	0.400138	-0.253182	0.0895719	-0.498991	0.709241	-0.111068	0.803753	0.0748002	0.6546	0.135874
ANKLE_PLANTARFLEXION	94	0.188604	-0.394827	0.455935	-0.223735	0.110724	-0.467238	0.824186	-0.0659872	0.690768	0.119507	0.576538	0.169412
ANKLE_PLANTARFLEXION	95	0.236814	-0.353845	0.541406	-0.182809	0.133161	-0.438744	0.978404	-0.00802479	0.557416	0.176044	0.518628	0.195555
ANKLE_PLANTARFLEXION	96	0.304121	-0.306097	0.67873	-0.123714	0.162128	-0.407314	0.894798	0.0391563	0.482671	0.210602	0.489908	0.209063
ANKLE_PLANTARFLEXION	97	0.39386	-0.253098	0.816874	-0.0690842	0.185861	-0.384885	0.765004	0.0884853	0.405653	0.249316	0.457893	0.22455
ANKLE_PLANTARFLEXION	98	0.516133	-0.192364	0.981199	-0.00702595	0.213764	-0.361026	0.676134	0.123632	0.362621	0.273012	0.450269	0.228275
ANKLE_PLANTARFLEXION	99	0.644239	-0.136647	0.886038	0.0427006	0.240942	-0.34005	0.552562	0.175795	0.297928	0.312316	0.383573	0.263494
ANKLE_PLANTARFLEXION	100	0.823324	-0.0660063	0.770853	0.0866637	0.262067	-0.324723	0.504249	0.197563	0.278008	0.325908	0.371581	0.270295
GRF_MEDIAL_LATERAL	1	0.44623	-0.223978	0.414101	0.245488	0.61117	0.153934	0.762831	0.0900455	0.435479	0.239163	0.761029	0.0919179
GRF_MEDIAL_LATERAL	2	0.62729	-0.147722	0.640907	-0.139268	0.38985	-0.259749	0.311517	-0.309946	0.336356	-0.298143	0.391194	-0.268732
GRF_MEDIAL_LATERAL	3	0.130791	-0.46354	0.413766	-0.245475	0.421057	-0.242996	0.360286	-0.275331	0.390044	-0.259898	0.50762	-0.199778
GRF_MEDIAL_LATERAL	4	0.140615	-0.438149	0.262168	-0.331773	0.531308	-0.186564	0.559624	-0.173104	0.605419	-0.154845	0.822797	-0.0660826
GRF_MEDIAL_LATERAL	5	0.123783	-0.457428	0.217957	-0.366515	0.240704	-0.351984	0.833758	-0.0627569	0.678119	-0.125765	0.962605	-0.0140286
GRF_MEDIAL_LATERAL	6	0.027521	-0.669253	0.0640961	-0.552578	0.0534097	-0.586692	0.321762	-0.296215	0.401349	-0.254205	0.689191	0.120659
GRF_MEDIAL_LATERAL	7	0.0109332	-0.781392	0.0268185	-0.669643	0.0463551	-0.606429	0.174634	-0.406652	0.17003	-0.418684	0.723864	-0.107101
GRF_MEDIAL_LATERAL	8	0.00567833	-0.84516	0.0199231	-0.703788	0.0381398	-0.626056	0.107121	-0.480286	0.17273	-0.414408	0.360452	-0.276379
GRF_MEDIAL_LATERAL	9	0.00209341	-0.941866	0.0102691	-0.775771	0.0468805	-0.591684	0.0399211	-0.615835	0.033041	-0.652701	0.111459	-0.482971
GRF_MEDIAL_LATERAL	10	0.0014235	-0.9803	0.00296742	-0.909769	0.00954591	-0.780696	0.0056847	-0.842074	0.00372001	-0.89893	0.0255854	-0.677381
GRF_MEDIAL_LATERAL	11	0.00139376	-0.983029	0.000929589	-1.03386	0.00220277	-0.942387	8.61505e-05	-1.25812	1.00409e-05	-1.47559	0.00202241	-0.966348
GRF_MEDIAL_LATERAL	12	0.00110583	-1.00924	0.00104629	-1.03078	0.00149837	-0.988748	3.07608e-05	-1.36602	9.57986e-06	-1.50493	0.000120246	-1.25089
GRF_MEDIAL_LATERAL	13	0.00123906	-1.00287	0.00109116	-1.03375	0.000810425	-1.05532	6.41245e-06	-1.51654	9.50532e-06	-1.50614	0.00012818	-1.25655
GRF_MEDIAL_LATERAL	14	0.00252081	-0.934375	0.00117544	-1.02841	0.000462384	-1.11776	4.75427e-07	-1.75568	4.04957e-06	-1.59766	3.57282e-05	-1.38011
GRF_MEDIAL_LATERAL	15	0.00476766	-0.869368	0.00122908	-1.02398	0.000376508	-1.14003	2.49962e-07	-1.82115	3.31108e-06	-1.60806	6.52582e-05	-1.33115
GRF_MEDIAL_LATERAL	16	0.00745682	-0.821667	0.00182508	-0.983574	0.000290307	-1.16503	3.5952e-07	-1.79037	6.75545e-06	-1.54827	4.76174e-05	-1.35414
GRF_MEDIAL_LATERAL	17	0.0109037	-0.778973	0.00373835	-0.91014	0.000344342	-1.14689	6.16505e-07	-1.74551	1.27547e-05	-1.48167	4.75604e-05	-1.35288
GRF_MEDIAL_LATERAL	18	0.0153191	-0.739664	0.00580996	-0.862906	0.000882061	-1.05347	2.01617e-06	-1.6401	4.62681e-05	-1.35798	0.0001911	-1.20629
GRF_MEDIAL_LATERAL	19	0.0247895	-0.6822	0.00736617	-0.836678	0.00156819	-0.994112	2.53817e-05	-1.41008	0.000130862	-1.25341	0.00095427	-1.04742
GRF_MEDIAL_LATERAL	20	0.0376055	-0.630464	0.0101262	-0.801292	0.00161914	-0.991223	0.000143108	-1.24678	0.000695899	-1.08925	0.00212216	-0.96633
GRF_MEDIAL_LATERAL	21	0.0419228	-0.618221	0.013679	-0.767859	0.00235372	-0.955708	0.000402674	-1.14409	0.00177761	-0.993472	0.00550735	-0.866259
GRF_MEDIAL_LATERAL	22	0.0313001	-0.659799	0.017296	-0.741878	0.00438006	-0.893255	0.000572823	-1.11108	0.00299408	-0.939423	0.0145516	-0.75722
GRF_MEDIAL_LATERAL	23	0.019965	-0.72054	0.023863	-0.703661	0.00668999	-0.848339	0.00126763	-1.03326	0.00272298	-0.952516	0.023927	-0.697674
GRF_MEDIAL_LATERAL	24	0.010369	-0.802057	0.0234741	-0.706759	0.00849473	-0.823153	0.00212857	-0.980096	0.00317914	-0.940342	0.0240734	-0.697486
GRF_MEDIAL_LATERAL	25	0.00694739	-0.84927	0.0181253	-0.739119	0.0101451	-0.803304	0.00291709	-0.946	0.00381334	-0.923143	0.0199629	-0.723064
GRF_MEDIAL_LATERAL	26	0.0054198	-0.877124	0.0143217	-0.76625	0.00872111	-0.82046	0.00282491	-0.948042	0.00457864	-0.900168	0.0270609	-0.684892
GRF_MEDIAL_LATERAL	27	0.00604218	-0.864281	0.0118135	-0.788018	0.00560475	-0.868538	0.00344509	-0.923888	0.00496766	-0.88788	0.0318732	-0.662169
GRF_MEDIAL_LATERAL	28	0.00788002	-0.833438	0.00979477	-0.810189	0.0036216	-0.914306	0.00284687	-0.942008	0.00497845	-0.882587	0.0415289	-0.62516
GRF_MEDIAL_LATERAL	29	0.0104276	-0.800995	0.0123013	-0.783855	0.00283819	-0.939154	0.00166725	-0.99588	0.00587981	-0.862405	0.0449372	-0.612391
GRF_MEDIAL_LATERAL	30	0.0127678	-0.778134	0.0174054	-0.743066	0.00290431	-0.93577	0.000974328	-1.04979	0.00573065	-0.863138	0.0575723	-0.57713
GRF_MEDIAL_LATERAL	31	0.0154075	-0.756111	0.0222499	-0.714866	0.0041453	-0.897782	0.000875863	-1.06038	0.00519478	-0.872871	0.0828817	-0.524898
GRF_MEDIAL_LATERAL	32	0.0155707	-0.755464	0.0257494	-0.698029	0.00661472	-0.845966	0.00123838	-1.02494	0.00412872	-0.898275	0.0972726	-0.500863
GRF_MEDIAL_LATERAL	33	0.014558	-0.763968	0.0281805	-0.688334	0.00999127	-0.798471	0.00177927	-0.9881	0.00285753	-0.940147	0.0799671	-0.52955
GRF_MEDIAL_LATERAL	34	0.0130442	-0.777389	0.0263169	-0.699112	0.0113042	-0.782821	0.0025601	-0.950612	0.00195439	-0.978649	0.0711986	-0.547259
GRF_MEDIAL_LATERAL	35	0.011836	-0.788944	0.0219579	-0.723538	0.0114657	-0.78015	0.00376602	-0.908546	0.00135597	-1.01562	0.066422	-0.559042
GRF_MEDIAL_LATERAL	36	0.0136196	-0.771662	0.0190447	-0.742179	0.00881431	-0.809189	0.00347818	-0.915701	0.000773221	-1.07203	0.0499798	-0.600337
GRF_MEDIAL_LATERAL	37	0.0165744	-0.746471	0.0162061	-0.762306	0.00676502	-0.837582	0.00261254	-0.945597	0.000533603	-1.11033	0.0279649	-0.677636
GRF_MEDIAL_LATERAL	38	0.0218702	-0.709965	0.0141998	-0.777303	0.0053087	-0.863396	0.00198368	-0.975065	0.000429095	-1.13097	0.0169187	-0.740418
GRF_MEDIAL_LATERAL	39	0.0299189	-0.668046	0.0156204	-0.763921	0.00470411	-0.876912	0.00142857	-1.00721	0.000331595	-1.15361	0.0087403	-0.820051
GRF_MEDIAL_LATERAL	40	0.0347781	-0.646647	0.019167	-0.736641	0.00468275	-0.877779	0.000694364	-1.07805	0.000283905	-1.1693	0.00470971	-0.889777
GRF_MEDIAL_LATERAL	41	0.038449	-0.632398	0.0222184	-0.717693	0.0048955	-0.873713	0.000273112	-1.16691	0.000256374	-1.17875	0.00191116	-0.983828
GRF_MEDIAL_LATERAL	42	0.0459825	-0.60796	0.0317772	-0.670838	0.00586928	-0.853534	0.000142669	-1.22869	0.000171022	-1.21686	0.000536026	-1.10763
GRF_MEDIAL_LATERAL	43	0.0624251	-0.565922	0.0482967	-0.614114	0.00589831	-0.853524	8.44512e-05	-1.2779	9.61856e-05	-1.26897	0.000254001	-1.17911
GRF_MEDIAL_LATERAL	44	0.0902438	-0.512792	0.0719034	-0.556895	0.00657495	-0.841771	8.40536e-05	-1.27993	7.65374e-05	-1.28867	0.000158951	-1.22362
GRF_MEDIAL_LATERAL	45	0.108577	-0.485426	0.0944788	-0.515402	0.00686446	-0.837623	9.2828e-05	-1.27281	7.82548e-05	-1.28789	0.000127763	-1.24454
GRF_MEDIAL_LATERAL	46	0.119393	-0.471454	0.109999	-0.491157	0.00801724	-0.82044	0.000144761	-1.23173	0.000106063	-1.26107	0.000175665	-1.21277
GRF_MEDIAL_LATERAL	47	0.131554	-0.456575	0.108956	-0.492418	0.00727854	-0.831497	0.000305159	-1.16025	0.000154007	-1.22675	0.000240055	-1.1849
GRF_MEDIAL_LATERAL	48	0.14048	-0.446123	0.0943947	-0.514361	0.00820941	-0.818689	0.000738023	-1.07438	0.000308607	-1.16037	0.000638536	-1.08778
GRF_MEDIAL_LATERAL	49	0.123932	-0.466172	0.0784395	-0.54244	0.00762446	-0.827487	0.00190889	-0.978304	0.00067805	-1.08371	0.00151722	-1.00033
GRF_MEDIAL_LATERAL	50	0.0927308	-0.509608	0.0618455	-0.577063	0.0111196	-0.785987	0.00584016	-0.859854	0.00244115	-0.953543	0.00703377	-0.834336
GRF_MEDIAL_LATERAL	51	0.0702162	-0.548605	0.0448915	-0.621661	0.0131099	-0.769348	0.0146758	-0.754315	0.00614926	-0.852798	0.0299517	-0.662316
GRF_MEDIAL_LATERAL	52	0.0476284	-0.59975	0.0417901	-0.629977	0.0256781	-0.68852	0.0296822	-0.668673	0.0146486	-0.758318	0.0639951	-0.565782
GRF_MEDIAL_LATERAL	53	0.0320409	-0.648091	0.0313717	-0.666229	0.0388977	-0.635101	0.0654646	-0.562501	0.0550926	-0.587522	0.27091	-0.332604
GRF_MEDIAL_LATERAL	54	0.0157143	-0.732244	0.0334516	-0.655229	0.0774633	-0.537232	0.109486	-0.485311	0.0985326	-0.503335	0.33302	-0.29632
GRF_MEDIAL_LATERAL	55	0.00729417	-0.817368	0.0348715	-0.646727	0.0960874	-0.503379	0.123351	-0.464817	0.103395	-0.496122	0.438642	-0.239002
GRF_MEDIAL_LATERAL	56	0.00378329	-0.886521	0.0427228	-0.616872	0.112289	-0.477835	0.0715807	-0.544547	0.0619907	-0.574616	0.427261	-0.249889
GRF_MEDIAL_LATERAL	57	0.00317105	-0.904565	0.0506478	-0.591829	0.0815188	-0.523475	0.0292332	-0.665046	0.042003	-0.633391	0.772851	-0.0912327
GRF_MEDIAL_LATERAL	58	0.00370681	-0.887732	0.0665431	-0.553509	0.0422698	-0.612764	0.0248125	-0.686566	0.103084	-0.508114	0.309954	0.322148
GRF_MEDIAL_LATERAL	59	0.00523855	-0.851847	0.0579757	-0.574297	0.019751	-0.708773	0.0470974	-0.606125	0.578642	-0.17279	0.615604	0.158931
GRF_MEDIAL_LATERAL	60	0.00912007	-0.793991	0.048639	-0.59925	0.0246702	-0.687448	0.343767	-0.285398	0.587384	0.171112	0.558268	0.18287
GRF_MEDIAL_LATERAL	61	0.0160885	-0.732001	0.0601864	-0.570485	0.0928567	-0.51648	0.5617	0.174115	0.826523	0.0681136	0.425557	0.238803
GRF_MEDIAL_LATERAL	62	0.023973	-0.686108	0.0898915	-0.514493	0.5053	-0.203045	0.7831	0.0828294	0.635969	0.142567	0.0453668	0.612397
GRF_MEDIAL_LATERAL	63	0.0441008	-0.608773	0.181966	-0.400658	0.931373	-0.0259717	0.575773	-0.164075	0.226433	-0.386368	0.674414	-0.126903
GRF_MEDIAL_LATERAL	64	0.0850409	-0.517266	0.447757	-0.223787	0.199618	0.379786	0.213786	-0.364504	0.759154	0.094372	0.13655	0.448943
GRF_MEDIAL_LATERAL	65	0.158279	-0.418123	0.481808	-0.204208	0.213339	0.361931	0.413181	-0.237189	0.788246	0.0803239	0.846844	-0.0572055
GRF_MEDIAL_LATERAL	66	0.176438	-0.395346	0.440434	-0.220556	0.134622	0.43776	0.344197	-0.276613	0.16085	0.417745	0.547263	0.178414
GRF_MEDIAL_LATERAL	67	0.151908	-0.415339	0.898165	0.0364209	0.283211	0.314377	0.232016	0.362196	0.268097	0.327137	0.41392	0.24123
GRF_MEDIAL_LATERAL	68	0.0462714	-0.581258	0.429492	0.226904	0.347248	0.275152	0.872739	-0.0477966	0.388105	0.255797	0.686029	-0.120119
GRF_MEDIAL_LATERAL	69	0.0389476	-0.601858	0.366344	0.274005	0.673313	0.130941	0.151637	0.424977	0.455868	0.225717	0.384079	0.261077
GRF_MEDIAL_LATERAL	70	0.073632	-0.517742	0.717516	0.112783	0.923958	0.0298241	0.928604	0.0265117	0.601026	-0.158615	0.3507	-0.282152
GRF_MEDIAL_LATERAL	71	0.04202	-0.591419	0.16262	-0.441412	0.753443	-0.0983988	0.399343	0.255855	0.560669	0.175433	0.400051	0.25719
GRF_MEDIAL_LATERAL	72	0.0223071	-0.668819	0.336418	-0.302014	0.423028	0.251912	0.512585	-0.198385	0.598667	-0.157608	0.536419	-0.191151
GRF_MEDIAL_LATERAL	73	0.145051	-0.418884	0.999531	0.000183445	0.23757	-0.373194	0.503014	0.202365	0.687585	0.119934	0.777754	0.0874985
GRF_MEDIAL_LATERAL	74	0.233974	-0.340827	0.391001	-0.271184	0.326421	0.309446	0.477896	-0.213893	0.815711	-0.0695481	0.979122	0.00800969
GRF_MEDIAL_LATERAL	75	0.498602	-0.192649	0.0851686	-0.553669	0.519641	-0.201779	0.421453	0.242098	0.983548	0.0061867	0.832543	-0.0636537
GRF_MEDIAL_LATERAL	76	0.238057	-0.337884	0.880235	-0.0469404	0.733516	0.106045	0.342951	-0.286275	0.817458	0.0699114	0.780444	0.0830531
GRF_MEDIAL_LATERAL	77	0.232064	-0.342332	0.858324	0.0551552	0.99113	0.00344074	0.252841	0.346964	0.624605	-0.149623	0.783101	-0.0817673
GRF_MEDIAL_LATERAL	78	0.40071	-0.23965	0.0360103	-0.657609	0.582876	-0.168546	0.168125	-0.42075	0.49335	0.210007	0.820821	0.0674374
GRF_MEDIAL_LATERAL	79	0.239098	-0.337123	0.138142	0.454141	0.255966	0.346645	0.104762	0.498024	0.443281	-0.233794	0.8816	-0.0445419
GRF_MEDIAL_LATERAL	80	0.229123	-0.34474	0.941219	0.0222821	0.181102	-0.410537	0.0711118	-0.55677	0.460302	0.223441	0.940429	0.0224035
GRF_MEDIAL_LATERAL	81	0.36587	-0.258236	0.23707	-0.355899	0.235522	0.367114	0.0667277	0.567651	0.528377	-0.189802	0.966348	-0.0126837
GRF_MEDIAL_LATERAL	82	0.304098	-0.294361	0.268763	0.332275	0.426902	-0.246229	0.0938578	-0.519454	0.646392	0.137949	0.948657	0.0194961
GRF_MEDIAL_LATERAL	83	0.191357	-0.375583	0.720063	-0.109339	0.868166	0.0511185	0.171492	0.423495	0.822801	-0.067539	0.894681	-0.0404012
GRF_MEDIAL_LATERAL	84	0.319953	-0.285677	0.704706	0.116684	0.51743	0.198263	0.338551	-0.295384	0.944062	-0.0212824	0.833248	0.0642212
GRF_MEDIAL_LATERAL	85	0.271795	-0.315021	0.546532	-0.186065	0.175451	-0.417559	0.634285	0.146088	0.701401	0.116769	0.802588	-0.0755614
GRF_MEDIAL_LATERAL	86	0.254508	-0.329388	0.82116	0.0689266	0.130872	0.469272	0.966409	0.0128574	0.52962	-0.190925	0.825574	0.0660031
GRF_MEDIAL_LATERAL	87	0.76373	-0.0881431	0.874362	0.0479617	0.242262	-0.362391	0.583678	-0.166318	0.460963	0.222177	0.925937	-0.0277066
GRF_MEDIAL_LATERAL	88	0.825628	0.063999	0.233463	-0.360124	0.559111	0.179827	0.320941	0.299557	0.47813	-0.212124	0.85612	-0.0540421
GRF_MEDIAL_LATERAL	89	0.397852	0.256471	0.0748503	0.543574	0.792667	0.0804385	0.181251	-0.402022	0.566458	0.170724	0.501177	0.201474
GRF_MEDIAL_LATERAL	90	0.558593	-0.16886	0.619912	-0.152925	0.248214	-0.354451	0.11818	0.469826	0.739801	-0.0989521	0.1564	-0.428208
GRF_MEDIAL_LATERAL	91	0.381891	0.264757	0.18975	-0.411697	0.129605	0.469955	0.0932029	-0.505859	0.915963	-0.0317541	0.0588241	0.57171
GRF_MEDIAL_LATERAL	92	0.407817	0.24295	0.0468872	0.620821	0.101849	-0.51095	0.0852346	0.521627	0.491568	0.209342	0.0466076	-0.599991
GRF_MEDIAL_LATERAL	93	0.223737	-0.357884	0.166694	-0.424982	0.0808869	0.548365	0.0744868	-0.543461	0.199691	-0.39408	0.0649315	0.556199
GRF_MEDIAL_LATERAL	94	0.538624	-0.186453	0.850151	-0.0567744	0.0975365	-0.516241	0.0560787	0.586381	0.0775406	0.540165	0.187071	-0.399085
GRF_MEDIAL_LATERAL	95	0.287228	0.312013	0.0731499	0.555081	0.189686	0.401066	0.0462333	-0.617477	0.0520357	-0.588448	0.76774	0.0894193
GRF_MEDIAL_LATERAL	96	0.115832	0.473977	0.0708998	-0.569196	0.524539	-0.192535	0.0322246	0.672061	0.0374916	0.626711	0.34506	0.283302
GRF_MEDIAL_LATERAL	97	0.614089	-0.149002	0.218405	0.374643	0.916521	0.0317724	0.0463199	-0.629673	0.0400752	-0.617716	0.10332	-0.486122
GRF_MEDIAL_LATERAL	98	0.479913	-0.206669	0.589728	-0.161737	0.640934	0.141927	0.11412	0.491568	0.0512437	0.590958	0.0430772	0.610823
GRF_MEDIAL_LATERAL	99	0.72803	-0.103462	0.979138	-0.00791796	0.505664	-0.202195	0.403801	-0.251721	0.226874	-0.366622	0.160992	-0.429902
GRF_MEDIAL_LATERAL	100	0.967961	0.0120435	0.802313	0.0751508	0.679607	0.123809	0.639835	0.138692	0.395207	0.259433	0.671765	0.127577
GRF_ANTERIOR_POSTERIOR	1	0.997628	-0.000875539	0.472193	-0.210605	0.852108	0.0541465	0.309255	-0.309045	0.155846	-0.445217	0.243671	-0.35378
GRF_ANTERIOR_POSTERIOR	2	0.00689887	0.831222	0.0556732	0.571742	0.0817675	0.51323	0.306533	0.301199	0.390286	0.256	0.416806	0.246018
GRF_ANTERIOR_POSTERIOR	3	0.0304348	0.650231	0.175468	0.404338	0.215214	0.370162	0.0245172	0.68153	0.0128615	0.760171	0.00374931	0.901153
GRF_ANTERIOR_POSTERIOR	4	0.591335	-0.157773	0.878519	-0.04532	0.766739	0.0891419	0.329908	0.295735	0.0282302	0.700951	0.00208996	1.00021
GRF_ANTERIOR_POSTERIOR	5	0.463632	-0.214931	0.768689	-0.0877342	0.702471	0.115382	0.438648	0.235568	0.216967	0.388889	0.235177	0.366311
GRF_ANTERIOR_POSTERIOR	6	0.570119	0.16518	0.42871	0.236037	0.338982	0.290231	0.174803	0.41424	0.0368378	0.661142	0.0789185	0.537962
GRF_ANTERIOR_POSTERIOR	7	0.297241	0.30832	0.274044	0.325837	0.249713	0.351078	0.484334	0.212328	0.0927154	0.525923	0.15293	0.440042
GRF_ANTERIOR_POSTERIOR	8	0.112685	0.47472	0.235571	0.353649	0.537639	0.186605	0.954208	-0.0174112	0.557362	0.181564	0.757756	0.0935215
GRF_ANTERIOR_POSTERIOR	9	0.0559611	0.574854	0.152075	0.428504	0.255417	0.344209	0.793615	0.0788972	0.547265	0.18479	0.9907	0.00349664
GRF_ANTERIOR_POSTERIOR	10	0.0333249	0.641423	0.131903	0.451979	0.202559	0.38594	0.541078	0.183997	0.400072	0.255847	0.773375	0.0854884
GRF_ANTERIOR_POSTERIOR	11	0.0205682	0.700171	0.0866753	0.517228	0.174943	0.411473	0.436162	0.23407	0.312122	0.307234	0.639711	0.138951
GRF_ANTERIOR_POSTERIOR	12	0.0144566	0.741889	0.0618118	0.565513	0.160106	0.426696	0.378156	0.265369	0.210232	0.38147	0.454705	0.22303
GRF_ANTERIOR_POSTERIOR	13	0.0132462	0.7508	0.0695973	0.548159	0.147232	0.440884	0.31822	0.30078	0.223872	0.369949	0.404	0.249119
GRF_ANTERIOR_POSTERIOR	14	0.0199834	0.700473	0.097566	0.498998	0.228362	0.363833	0.274397	0.330102	0.188361	0.400665	0.424782	0.239116
GRF_ANTERIOR_POSTERIOR	15	0.0361406	0.625938	0.160369	0.421417	0.343388	0.284341	0.356095	0.277536	0.222997	0.37077	0.442875	0.230959
GRF_ANTERIOR_POSTERIOR	16	0.058121	0.563193	0.290861	0.31608	0.381578	0.261578	0.464941	0.218806	0.292065	0.320773	0.608085	0.154925
GRF_ANTERIOR_POSTERIOR	17	0.0951156	0.493947	0.397349	0.253537	0.397756	0.252193	0.506602	0.19823	0.459372	0.224468	0.777914	0.0855718
GRF_ANTERIOR_POSTERIOR	18	0.142862	0.431856	0.445183	0.228645	0.49763	0.201475	0.525922	0.189113	0.56764	0.172626	0.87228	-0.0487649
GRF_ANTERIOR_POSTERIOR	19	0.196446	0.379706	0.460544	0.220454	0.489867	0.204923	0.658333	0.13151	0.70716	0.113082	0.671723	-0.129169
GRF_ANTERIOR_POSTERIOR	20	0.262337	0.329103	0.427559	0.236229	0.40758	0.245741	0.825494	0.0654874	0.906724	0.0352799	0.485502	-0.213227
GRF_ANTERIOR_POSTERIOR	21	0.292585	0.309354	0.401759	0.248287	0.399292	0.249754	0.878254	0.0455521	0.760975	-0.0917875	0.258637	-0.3483
GRF_ANTERIOR_POSTERIOR	22	0.294981	0.308512	0.387463	0.254224	0.465651	0.215399	0.970091	0.0111789	0.537393	-0.186968	0.0685847	-0.568708
GRF_ANTERIOR_POSTERIOR	23	0.276931	0.321192	0.444141	0.223866	0.56425	0.169676	0.799566	-0.0759454	0.369149	-0.27407	0.0139129	-0.783029
GRF_ANTERIOR_POSTERIOR	24	0.255189	0.336889	0.458516	0.216363	0.73977	0.0976644	0.556868	-0.175987	0.219595	-0.377989	0.00311462	-0.959628
GRF_ANTERIOR_POSTERIOR	25	0.242571	0.345999	0.505362	0.19433	0.989212	0.00399353	0.376783	-0.265753	0.136762	-0.460566	0.00102991	-1.07983
GRF_ANTERIOR_POSTERIOR	26	0.22214	0.361466	0.681848	0.119549	0.718859	-0.106811	0.246326	-0.350222	0.0785321	-0.549139	0.000553682	-1.14775
GRF_ANTERIOR_POSTERIOR	27	0.230836	0.354328	0.848878	0.0556785	0.510794	-0.196321	0.134211	-0.454633	0.0551576	-0.603407	0.000291311	-1.21281
GRF_ANTERIOR_POSTERIOR	28	0.272798	0.323471	0.957551	0.0155904	0.359474	-0.274989	0.0701281	-0.552245	0.0358361	-0.665664	0.000611317	-1.14227
GRF_ANTERIOR_POSTERIOR	29	0.36018	0.269264	0.860762	-0.0514831	0.23812	-0.355589	0.0466865	-0.607853	0.0184731	-0.751019	0.00111078	-1.08563
GRF_ANTERIOR_POSTERIOR	30	0.500282	0.198037	0.645556	-0.135424	0.154119	-0.431882	0.0311077	-0.661842	0.00962813	-0.829548	0.00174494	-1.04094
GRF_ANTERIOR_POSTERIOR	31	0.790734	0.0777731	0.461671	-0.217555	0.0964632	-0.505981	0.0166388	-0.740069	0.00614319	-0.886184	0.00148071	-1.05731
GRF_ANTERIOR_POSTERIOR	32	0.831255	-0.0622936	0.294851	-0.311312	0.0460551	-0.611775	0.00647266	-0.852594	0.00501448	-0.907946	0.0022672	-1.00748
GRF_ANTERIOR_POSTERIOR	33	0.549549	-0.17516	0.169164	-0.41144	0.0224962	-0.704786	0.00318836	-0.934854	0.00380663	-0.938159	0.00389354	-0.943389
GRF_ANTERIOR_POSTERIOR	34	0.381404	-0.256878	0.101444	-0.493288	0.00861075	-0.817513	0.00227632	-0.975675	0.00429592	-0.926486	0.00493339	-0.912732
GRF_ANTERIOR_POSTERIOR	35	0.315444	-0.29558	0.069829	-0.548524	0.00448541	-0.888234	0.00212433	-0.98488	0.00583683	-0.897398	0.00600183	-0.887571
GRF_ANTERIOR_POSTERIOR	36	0.247199	-0.342717	0.0386661	-0.630046	0.0021107	-0.96736	0.0023396	-0.976335	0.00842584	-0.859611	0.0086417	-0.844978
GRF_ANTERIOR_POSTERIOR	37	0.191732	-0.388799	0.0244201	-0.687987	0.000907399	-1.05508	0.00350791	-0.935325	0.0134036	-0.804795	0.0189738	-0.753307
GRF_ANTERIOR_POSTERIOR	38	0.148239	-0.433529	0.0169217	-0.732426	0.000532941	-1.11245	0.00721558	-0.856357	0.0223656	-0.741464	0.0390081	-0.659314
GRF_ANTERIOR_POSTERIOR	39	0.0985313	-0.499092	0.00953193	-0.799566	0.000390107	-1.14819	0.0146483	-0.772324	0.0390146	-0.668881	0.0760464	-0.564463
GRF_ANTERIOR_POSTERIOR	40	0.0570473	-0.579081	0.00444466	-0.884633	0.000379074	-1.15651	0.0313998	-0.676858	0.0670038	-0.591979	0.125627	-0.484234
GRF_ANTERIOR_POSTERIOR	41	0.0275921	-0.675775	0.00243211	-0.949335	0.000561708	-1.1228	0.0608422	-0.587227	0.104693	-0.522121	0.206004	-0.397959
GRF_ANTERIOR_POSTERIOR	42	0.0151471	-0.74927	0.00125311	-1.01963	0.000963189	-1.07152	0.0905983	-0.528616	0.133218	-0.482365	0.276926	-0.339907
GRF_ANTERIOR_POSTERIOR	43	0.00864793	-0.813227	0.000851773	-1.06281	0.00153535	-1.02607	0.134974	-0.465999	0.153174	-0.458261	0.303331	-0.320769
GRF_ANTERIOR_POSTERIOR	44	0.00489796	-0.875147	0.00080937	-1.07309	0.00252866	-0.974098	0.165316	-0.432267	0.154038	-0.456395	0.305501	-0.318234
GRF_ANTERIOR_POSTERIOR	45	0.00284968	-0.931867	0.000964925	-1.05951	0.00366275	-0.93443	0.187875	-0.410447	0.155563	-0.453625	0.296778	-0.323492
GRF_ANTERIOR_POSTERIOR	46	0.00208224	-0.964426	0.00138439	-1.02609	0.00458936	-0.909459	0.200136	-0.399232	0.158781	-0.448944	0.308843	-0.314504
GRF_ANTERIOR_POSTERIOR	47	0.00156167	-0.993773	0.00197003	-0.992262	0.00495406	-0.90072	0.213055	-0.38758	0.175238	-0.430765	0.321983	-0.30529
GRF_ANTERIOR_POSTERIOR	48	0.0013486	-1.00799	0.00293783	-0.950855	0.00583803	-0.882075	0.247058	-0.359513	0.196411	-0.408691	0.377606	-0.271242
GRF_ANTERIOR_POSTERIOR	49	0.00174565	-0.981743	0.00354327	-0.931074	0.00686588	-0.863555	0.286195	-0.329921	0.231954	-0.376062	0.450117	-0.231026
GRF_ANTERIOR_POSTERIOR	50	0.00227494	-0.954882	0.00475442	-0.898476	0.00871504	-0.833895	0.338586	-0.294267	0.311051	-0.315733	0.611118	-0.154457
GRF_ANTERIOR_POSTERIOR	51	0.00310858	-0.922744	0.00620647	-0.867383	0.0141455	-0.773819	0.471505	-0.219797	0.418663	-0.249633	0.76127	-0.0914528
GRF_ANTERIOR_POSTERIOR	52	0.00549161	-0.861709	0.00822254	-0.832895	0.0289355	-0.681226	0.646872	-0.138664	0.606667	-0.157203	0.982661	-0.00647563
GRF_ANTERIOR_POSTERIOR	53	0.00867894	-0.812013	0.0116352	-0.78941	0.0741168	-0.548489	0.958572	-0.0155754	0.813214	-0.0709129	0.85175	0.0551583
GRF_ANTERIOR_POSTERIOR	54	0.0111175	-0.783768	0.0190162	-0.72731	0.203275	-0.384239	0.752745	0.0932886	0.956477	-0.0160947	0.99093	0.00337077
GRF_ANTERIOR_POSTERIOR	55	0.00982267	-0.799468	0.0304717	-0.664585	0.543206	-0.180467	0.665513	0.126529	0.996155	-0.00142976	0.668425	-0.129929
GRF_ANTERIOR_POSTERIOR	56	0.00875967	-0.814386	0.0617334	-0.566129	0.965457	0.0127103	0.770336	0.0852983	0.771269	-0.0878319	0.423091	-0.24532
GRF_ANTERIOR_POSTERIOR	57	0.0079347	-0.824496	0.150663	-0.429497	0.742658	0.0960985	0.892	-0.0400317	0.431677	-0.239612	0.418404	-0.247251
GRF_ANTERIOR_POSTERIOR	58	0.00961071	-0.799068	0.292014	-0.312632	0.848218	0.0563206	0.494855	-0.203989	0.226405	-0.368309	0.586132	-0.167318
GRF_ANTERIOR_POSTERIOR	59	0.0212708	-0.698889	0.452764	-0.222725	0.905984	-0.0350467	0.196161	-0.387761	0.180911	-0.40992	0.847744	-0.0593846
GRF_ANTERIOR_POSTERIOR	60	0.0434746	-0.606185	0.420133	-0.240385	0.657022	-0.132458	0.0558032	-0.575702	0.363816	-0.277286	0.87767	-0.047048
GRF_ANTERIOR_POSTERIOR	61	0.0796414	-0.525365	0.347663	-0.281381	0.457389	-0.220238	0.0418462	-0.61205	0.361342	-0.273622	0.446236	-0.227965
GRF_ANTERIOR_POSTERIOR	62	0.0743272	-0.538862	0.237192	-0.355337	0.238027	-0.347517	0.07697	-0.523118	0.334931	-0.282001	0.372433	-0.263374
GRF_ANTERIOR_POSTERIOR	63	0.0746413	-0.539878	0.116189	-0.4703	0.173237	-0.398625	0.136856	-0.431634	0.302369	-0.297744	0.95943	0.0147563
GRF_ANTERIOR_POSTERIOR	64	0.0674998	-0.554275	0.0479523	-0.586319	0.131851	-0.43755	0.224932	-0.34837	0.390032	-0.246891	0.424239	-0.23177
GRF_ANTERIOR_POSTERIOR	65	0.060087	-0.567101	0.00907323	-0.776291	0.213806	-0.357881	0.243563	-0.334004	0.573161	-0.160394	0.468824	0.212913
GRF_ANTERIOR_POSTERIOR	66	0.0416573	-0.609609	0.0116299	-0.744658	0.345503	-0.270105	0.232741	-0.341434	0.547919	-0.170955	0.399976	-0.251572
GRF_ANTERIOR_POSTERIOR	67	0.0264663	-0.66082	0.0197992	-0.683254	0.32608	-0.281385	0.280838	-0.308077	0.924251	-0.0270466	0.821863	0.0685889
GRF_ANTERIOR_POSTERIOR	68	0.0104086	-0.761849	0.0620992	-0.540271	0.308833	-0.291022	0.27181	-0.314017	0.86184	-0.0496813	0.583934	-0.168863
GRF_ANTERIOR_POSTERIOR	69	0.00928221	-0.769902	0.0490036	-0.571768	0.28972	-0.304855	0.324	-0.281527	0.0282197	0.66635	0.729494	0.106553
GRF_ANTERIOR_POSTERIOR	70	0.0117757	-0.742399	0.094864	-0.482523	0.357481	0.272319	0.260419	-0.322907	0.241423	-0.363497	0.847184	0.0576341
GRF_ANTERIOR_POSTERIOR	71	0.00979066	-0.762543	0.0779086	0.541335	0.971098	0.0108683	0.488709	-0.197947	0.160042	0.435263	0.764355	-0.0884074
GRF_ANTERIOR_POSTERIOR	72	0.0272707	-0.644618	0.99657	0.00125986	0.906291	-0.0350895	0.192935	-0.38685	0.278926	-0.329228	0.510756	0.192661
GRF_ANTERIOR_POSTERIOR	73	0.11493	-0.453859	0.139098	-0.440791	0.507258	0.197863	0.223833	0.360627	0.296855	0.314983	0.374835	-0.259251
GRF_ANTERIOR_POSTERIOR	74	0.233394	-0.340955	0.00113789	1.02184	0.478031	-0.209369	0.289575	-0.31144	0.41151	-0.24604	0.269023	0.323105
GRF_ANTERIOR_POSTERIOR	75	0.166424	-0.397213	0.689429	-0.119784	0.503921	0.194365	0.344724	0.276395	0.554722	0.176729	0.233016	-0.349672
GRF_ANTERIOR_POSTERIOR	76	0.937456	0.0227162	0.562698	-0.172628	0.622175	-0.141981	0.441857	-0.224342	0.771551	-0.0871744	0.256685	0.334893
GRF_ANTERIOR_POSTERIOR	77	0.830764	0.0614347	0.10859	0.483676	0.686579	0.116556	0.535168	0.180873	0.98851	-0.00435865	0.375262	-0.26556
GRF_ANTERIOR_POSTERIOR	78	0.127725	-0.44425	0.214121	-0.375155	0.640129	-0.135701	0.626967	-0.142037	0.755143	0.0952274	0.671352	0.130329
GRF_ANTERIOR_POSTERIOR	79	0.10675	-0.479041	0.182197	0.395624	0.510577	0.191236	0.681385	0.120386	0.577408	-0.171154	0.860512	0.0552925
GRF_ANTERIOR_POSTERIOR	80	0.366746	0.262178	0.162309	0.424354	0.381681	-0.253866	0.702307	-0.112572	0.462315	0.225867	0.524214	-0.199142
GRF_ANTERIOR_POSTERIOR	81	0.0075891	0.807063	0.14287	-0.436952	0.29668	0.301659	0.683689	0.120694	0.404145	-0.254913	0.411447	0.250601
GRF_ANTERIOR_POSTERIOR	82	0.263053	-0.332852	0.181885	0.394596	0.258459	-0.32561	0.646295	-0.137009	0.387475	0.261569	0.394198	-0.255019
GRF_ANTERIOR_POSTERIOR	83	0.299255	-0.30429	0.254661	-0.333263	0.242581	0.337525	0.625841	0.146974	0.399397	-0.252331	0.405593	0.246137
GRF_ANTERIOR_POSTERIOR	84	0.0220447	0.678805	0.918311	-0.0295999	0.211914	-0.362954	0.682621	-0.124167	0.430723	0.233559	0.437193	-0.228425
GRF_ANTERIOR_POSTERIOR	85	0.858117	0.051357	0.425	0.232197	0.158486	0.412419	0.87252	0.0486273	0.474725	-0.210075	0.505813	0.194853
GRF_ANTERIOR_POSTERIOR	86	0.478102	0.203536	0.488343	-0.204104	0.109638	-0.469108	0.815634	0.0697986	0.525007	0.185622	0.636074	-0.138434
GRF_ANTERIOR_POSTERIOR	87	0.118769	0.479141	0.10062	0.488322	0.0837012	0.506561	0.488958	-0.204035	0.572087	-0.164388	0.859805	0.0518842
GRF_ANTERIOR_POSTERIOR	88	0.990082	0.00360752	0.0712621	-0.525445	0.0824527	-0.506389	0.258065	0.330102	0.603266	0.15116	0.805076	0.0734563
GRF_ANTERIOR_POSTERIOR	89	0.198079	0.38839	0.331009	0.281522	0.116126	0.456511	0.138268	-0.431766	0.605567	-0.150644	0.427807	-0.241543
GRF_ANTERIOR_POSTERIOR	90	0.0216789	-0.69565	0.872348	-0.0475184	0.200623	-0.372181	0.0867186	0.500703	0.575648	0.164361	0.336563	0.296699
GRF_ANTERIOR_POSTERIOR	91	0.713559	-0.110409	0.14058	-0.433917	0.335107	0.280413	0.04757	-0.584673	0.371845	-0.263858	0.21696	-0.3815
GRF_ANTERIOR_POSTERIOR	92	0.450388	0.224372	0.00796916	0.793659	0.362765	-0.264743	0.0645281	0.545795	0.37894	0.261488	0.341597	0.288713
GRF_ANTERIOR_POSTERIOR	93	0.0647745	-0.549007	0.0141476	-0.734137	0.51161	0.189728	0.0555521	-0.566403	0.215675	-0.371765	0.272244	-0.328912
GRF_ANTERIOR_POSTERIOR	94	0.166767	0.410854	0.110939	0.467916	0.592551	-0.153511	0.119556	0.45774	0.2654	0.335338	0.209973	0.374535
GRF_ANTERIOR_POSTERIOR	95	0.763947	-0.0868025	0.474697	-0.208239	0.884186	0.0415849	0.193536	-0.381121	0.290483	-0.320161	0.0791343	-0.530908
GRF_ANTERIOR_POSTERIOR	96	0.845482	0.0574314	0.615477	-0.147649	0.942177	0.0207493	0.478152	0.206876	0.532183	0.189475	0.0161397	0.749441
GRF_ANTERIOR_POSTERIOR	97	0.806918	0.0710973	0.626867	0.140636	0.719287	-0.103508	0.911316	-0.0324661	0.860341	0.0529166	0.00931378	-0.821912
GRF_ANTERIOR_POSTERIOR	98	0.606986	-0.155987	0.991186	-0.00317874	0.694011	0.113815	0.544565	-0.177124	0.38307	-0.259414	0.20796	0.377919
GRF_ANTERIOR_POSTERIOR	99	0.751057	-0.0911914	0.570708	-0.163946	0.698822	-0.112001	0.198938	0.378775	0.152957	0.42363	0.667717	0.125912
GRF_ANTERIOR_POSTERIOR	100	0.381467	0.256628	0.499646	0.195011	0.605002	0.148377	0.115386	-0.472476	0.0715757	-0.55974	0.0585035	-0.583979
GRF_VERTICAL	1	0.842104	0.0597737	0.471225	0.216219	0.471812	0.217592	0.311041	0.309381	0.109704	0.510764	0.391627	0.267181
GRF_VERTICAL	2	0.92136	0.029187	0.750085	0.0952275	0.867232	0.0507123	0.404286	0.253822	0.465329	0.227121	0.615955	0.154339
GRF_VERTICAL	3	0.374133	-0.2618	0.054073	-0.58266	0.00553786	-0.873621	0.00703673	-0.849095	0.021193	-0.7283	0.0713401	-0.553504
GRF_VERTICAL	4	0.00635753	-0.841208	0.000123439	-1.25464	0.000946305	-1.06851	9.88652e-05	-1.29044	0.000425796	-1.16269	0.000158088	-1.25996
GRF_VERTICAL	5	0.000600731	-1.09027	8.06218e-06	-1.51869	0.0013876	-1.01602	1.93289e-05	-1.44343	0.000188764	-1.24589	0.000190239	-1.24212
GRF_VERTICAL	6	0.00125578	-1.03163	0.000107849	-1.28545	0.000848294	-1.07713	4.03079e-05	-1.36432	1.604e-05	-1.46647	6.06297e-05	-1.34684
GRF_VERTICAL	7	0.00048676	-1.13472	4.63588e-05	-1.36521	0.000384498	-1.15582	0.000393194	-1.14981	0.000512024	-1.15025	0.000930421	-1.07851
GRF_VERTICAL	8	0.000301198	-1.1784	8.53242e-05	-1.30299	0.00071493	-1.09482	0.00295022	-0.948396	0.00169719	-1.03019	0.0117576	-0.80317
GRF_VERTICAL	9	0.00035501	-1.15662	0.000673366	-1.09723	0.00271516	-0.951837	0.00800131	-0.839422	0.0117401	-0.816143	0.0585086	-0.597452
GRF_VERTICAL	10	0.000478803	-1.11957	0.0021352	-0.971308	0.0280386	-0.680013	0.0759896	-0.55061	0.0295045	-0.700432	0.0842696	-0.54443
GRF_VERTICAL	11	0.000912957	-1.05356	0.00681667	-0.843744	0.0490759	-0.604418	0.193771	-0.400586	0.129453	-0.481928	0.130604	-0.47568
GRF_VERTICAL	12	0.00224252	-0.961923	0.0203131	-0.715617	0.0985956	-0.503012	0.211734	-0.384664	0.152073	-0.449845	0.219204	-0.38475
GRF_VERTICAL	13	0.00631559	-0.850994	0.0587206	-0.577863	0.210835	-0.378801	0.305125	-0.314662	0.181545	-0.418751	0.213537	-0.390035
GRF_VERTICAL	14	0.0209616	-0.710543	0.140703	-0.447394	0.295896	-0.316444	0.379901	-0.269198	0.201845	-0.398696	0.217384	-0.388977
GRF_VERTICAL	15	0.0798811	-0.531633	0.285845	-0.322834	0.368318	-0.2728	0.338706	-0.293718	0.241294	-0.365814	0.174095	-0.430435
GRF_VERTICAL	16	0.276818	-0.326192	0.505835	-0.200976	0.496174	-0.206399	0.256174	-0.350041	0.211017	-0.38933	0.187852	-0.416942
GRF_VERTICAL	17	0.667999	-0.127856	0.76569	-0.0899788	0.635946	-0.14354	0.284821	-0.329615	0.200183	-0.398853	0.144413	-0.461862
GRF_VERTICAL	18	0.877729	0.04594	0.976955	0.00872763	0.705193	-0.114395	0.333179	-0.297114	0.243457	-0.362325	0.136149	-0.470587
GRF_VERTICAL	19	0.541973	0.183176	0.746298	0.0977854	0.835626	-0.0624108	0.345289	-0.288253	0.352441	-0.286395	0.163899	-0.435488
GRF_VERTICAL	20	0.374873	0.268398	0.630469	0.145206	0.970583	0.0110303	0.38654	-0.262672	0.421207	-0.245706	0.265988	-0.343036
GRF_VERTICAL	21	0.308801	0.309596	0.59308	0.160992	0.841062	0.0596688	0.54601	-0.181665	0.519102	-0.195169	0.362334	-0.277423
GRF_VERTICAL	22	0.333401	0.294811	0.572848	0.169671	0.775968	0.084331	0.732956	-0.101797	0.668529	-0.128708	0.440972	-0.232673
GRF_VERTICAL	23	0.429036	0.240898	0.604367	0.155671	0.670749	0.125716	0.834536	-0.061973	0.856235	-0.0540809	0.563636	-0.173093
GRF_VERTICAL	24	0.564718	0.17523	0.652201	0.135095	0.55834	0.172799	0.951134	-0.0181277	0.990893	-0.0033923	0.772817	-0.0860124
GRF_VERTICAL	25	0.732933	0.103725	0.684577	0.121432	0.497872	0.19978	0.835732	0.0612361	0.87535	0.0464933	0.983654	-0.00607607
GRF_VERTICAL	26	0.883068	0.0446736	0.759531	0.0912599	0.444875	0.225087	0.627839	0.142987	0.701573	0.113526	0.900026	0.0372155
GRF_VERTICAL	27	0.9669	-0.0125918	0.822124	0.0668338	0.360336	0.269513	0.509067	0.19481	0.536558	0.183068	0.741714	0.0975941
GRF_VERTICAL	28	0.869743	-0.049683	0.84559	0.0577486	0.306053	0.301493	0.386643	0.256123	0.393756	0.253022	0.550217	0.176967
GRF_VERTICAL	29	0.836737	-0.0622636	0.867403	0.0493853	0.28431	0.314961	0.258577	0.335343	0.299151	0.308736	0.387022	0.256319
GRF_VERTICAL	30	0.8813	-0.0449514	0.880228	0.0445005	0.266555	0.326537	0.174985	0.40352	0.233575	0.354983	0.333474	0.286736
GRF_VERTICAL	31	0.993621	-0.00239712	0.84082	0.0592646	0.251725	0.336424	0.161183	0.416713	0.192418	0.388542	0.304336	0.304224
GRF_VERTICAL	32	0.866068	0.050403	0.781364	0.0818548	0.251617	0.336113	0.167033	0.410518	0.169953	0.40891	0.278865	0.320324
GRF_VERTICAL	33	0.744699	0.0971618	0.728689	0.102296	0.265537	0.325981	0.177985	0.399362	0.171584	0.407708	0.239494	0.347737
GRF_VERTICAL	34	0.652199	0.134391	0.676875	0.122982	0.275155	0.319188	0.208231	0.371883	0.196853	0.384814	0.243907	0.344894
GRF_VERTICAL	35	0.590528	0.160449	0.615723	0.148367	0.29449	0.306352	0.274487	0.321977	0.251947	0.341296	0.268039	0.328611
GRF_VERTICAL	36	0.584487	0.163134	0.569312	0.168609	0.311636	0.295652	0.345578	0.27746	0.318643	0.296714	0.298417	0.309257
GRF_VERTICAL	37	0.608423	0.152976	0.537119	0.18334	0.338357	0.279893	0.402625	0.246125	0.406062	0.247524	0.313912	0.299809
GRF_VERTICAL	38	0.639572	0.140016	0.494266	0.203618	0.382363	0.255521	0.466399	0.214279	0.498206	0.202203	0.345617	0.281046
GRF_VERTICAL	39	0.669006	0.128123	0.467718	0.217011	0.426789	0.232741	0.502708	0.197678	0.602294	0.155903	0.398112	0.252075
GRF_VERTICAL	40	0.707355	0.112856	0.462237	0.220181	0.455953	0.218795	0.499268	0.200155	0.675872	0.125276	0.453078	0.224228
GRF_VERTICAL	41	0.765981	0.0897414	0.456092	0.223643	0.469394	0.21288	0.48486	0.207961	0.740182	0.0995943	0.471981	0.215198
GRF_VERTICAL	42	0.830647	0.0646194	0.436557	0.233934	0.468672	0.213892	0.450894	0.225931	0.713459	0.110651	0.453197	0.224727
GRF_VERTICAL	43	0.861646	0.0527323	0.433684	0.235688	0.436519	0.230655	0.390162	0.259434	0.64093	0.141084	0.392984	0.256526
GRF_VERTICAL	44	0.874394	0.0478521	0.401423	0.253006	0.389949	0.255981	0.300999	0.314836	0.520361	0.195046	0.321757	0.298252
GRF_VERTICAL	45	0.88162	0.0450542	0.352274	0.280956	0.326314	0.293727	0.230079	0.367411	0.403116	0.254424	0.226425	0.365246
GRF_VERTICAL	46	0.865686	0.0510707	0.312187	0.305392	0.257526	0.340434	0.180741	0.411328	0.29019	0.322605	0.162067	0.422771
GRF_VERTICAL	47	0.85502	0.0549704	0.293696	0.31692	0.18411	0.401184	0.140082	0.4539	0.211707	0.381621	0.120049	0.47044
GRF_VERTICAL	48	0.841763	0.0597927	0.282397	0.32367	0.137311	0.449908	0.112738	0.487325	0.160195	0.428972	0.105297	0.48978
GRF_VERTICAL	49	0.826494	0.0652605	0.287313	0.319209	0.0962318	0.504582	0.0974251	0.506953	0.133112	0.458106	0.0928477	0.508071
GRF_VERTICAL	50	0.779362	0.082957	0.311136	0.30284	0.0857323	0.520635	0.0967318	0.505822	0.11272	0.482462	0.0984619	0.498754
GRF_VERTICAL	51	0.726638	0.102953	0.329933	0.290517	0.0658635	0.557117	0.0982203	0.500514	0.125816	0.465515	0.128887	0.457959
GRF_VERTICAL	52	0.687339	0.118074	0.389566	0.256154	0.0608943	0.566109	0.103356	0.490569	0.137178	0.449679	0.154549	0.42901
GRF_VERTICAL	53	0.776497	0.083154	0.414201	0.242993	0.0600108	0.566559	0.168276	0.411067	0.244164	0.350971	0.344919	0.284074
GRF_VERTICAL	54	0.975893	-0.00885784	0.545342	0.17987	0.112781	0.474773	0.339421	0.283186	0.478053	0.21333	0.687642	0.121173
GRF_VERTICAL	55	0.798014	-0.0751795	0.685577	0.120426	0.175915	0.403593	0.572971	0.166658	0.803682	0.0748732	0.921343	-0.0299313
GRF_VERTICAL	56	0.708378	-0.110206	0.748619	0.0953796	0.250577	0.341604	0.839612	0.0598363	0.83268	-0.0638107	0.721415	-0.108322
GRF_VERTICAL	57	0.637071	-0.139514	0.786473	0.0807475	0.36842	0.266914	0.821136	-0.0669451	0.528099	-0.190568	0.73327	-0.103464
GRF_VERTICAL	58	0.598273	-0.156389	0.859882	0.0526697	0.528215	0.187043	0.511647	-0.194576	0.407626	-0.250602	0.796006	-0.0790796
GRF_VERTICAL	59	0.547932	-0.179002	0.984625	0.00575003	0.725429	0.104012	0.274945	-0.324005	0.506325	-0.203235	0.886992	0.0440031
GRF_VERTICAL	60	0.501472	-0.20096	0.881168	-0.0445981	0.841707	0.0591105	0.183155	-0.398474	0.856007	-0.0558865	0.853317	0.0579434
GRF_VERTICAL	61	0.455134	-0.223739	0.724093	-0.105486	0.888072	-0.041834	0.314208	-0.30223	0.920538	-0.0306517	0.956249	0.0172932
GRF_VERTICAL	62	0.360381	-0.274974	0.588106	-0.161919	0.840049	-0.0602342	0.509503	-0.195537	0.625992	-0.147647	0.752079	-0.0998914
GRF_VERTICAL	63	0.289557	-0.318907	0.367948	-0.268395	0.695194	-0.115994	0.193071	-0.37622	0.324992	-0.291355	0.962822	-0.0139956
GRF_VERTICAL	64	0.267296	-0.333102	0.215227	-0.367374	0.315143	-0.294141	0.219878	-0.352441	0.108069	-0.468661	0.339211	-0.28211
GRF_VERTICAL	65	0.207565	-0.376354	0.0636532	-0.547803	0.342376	-0.274774	0.208676	-0.36035	0.269949	-0.31664	0.279061	-0.319626
GRF_VERTICAL	66	0.119454	-0.462586	0.0296311	-0.637984	0.517544	-0.186813	0.196736	-0.369926	0.0685933	-0.528983	0.726031	-0.104285
GRF_VERTICAL	67	0.0590753	-0.56054	0.0343811	-0.619742	0.384303	-0.24916	0.253425	-0.326615	0.238118	-0.339695	0.290215	-0.315966
GRF_VERTICAL	68	0.0219638	-0.68272	0.0972016	-0.481863	0.226158	-0.347513	0.281638	-0.307679	0.16622	-0.401918	0.929505	-0.0273178
GRF_VERTICAL	69	0.0126021	-0.742112	0.225699	-0.355909	0.619285	-0.144572	0.296941	-0.298122	0.531272	-0.184887	0.985887	0.00555167
GRF_VERTICAL	70	0.00731585	-0.796093	0.809957	-0.0735801	0.666157	0.129447	0.32361	-0.282666	0.692106	0.120831	0.904429	-0.0376945
GRF_VERTICAL	71	0.00495731	-0.835936	0.278759	0.347067	0.609668	-0.155949	0.259731	-0.325634	0.744405	-0.0996686	0.701499	0.120188
GRF_VERTICAL	72	0.00868949	-0.775556	0.263958	0.358362	0.373941	0.270567	0.769671	0.0895902	0.712726	0.112234	0.722798	-0.111299
GRF_VERTICAL	73	0.0587773	-0.547596	0.577032	0.178022	0.445695	-0.227638	0.556232	-0.18063	0.860844	-0.0533323	0.792979	0.0824771
GRF_VERTICAL	74	0.111352	-0.458525	0.258129	0.36284	0.752341	0.0926369	0.562117	0.176435	0.989721	-0.00392768	0.987948	-0.00474499
GRF_VERTICAL	75	0.186495	-0.378665	0.389212	0.275526	0.800395	0.0755143	0.749432	-0.0961455	0.801074	0.0772478	0.805574	-0.0770777
GRF_VERTICAL	76	0.282759	-0.30682	0.458744	0.23675	0.627605	-0.14614	0.987339	-0.00475045	0.64992	-0.140296	0.650509	0.141607
GRF_VERTICAL	77	0.253192	-0.326671	0.260643	0.360697	0.592671	0.160287	0.713341	0.110254	0.536074	0.19282	0.573677	-0.176363
GRF_VERTICAL	78	0.293267	-0.300126	0.575402	0.178419	0.650397	-0.134239	0.538319	-0.185849	0.471891	-0.225537	0.568988	0.179993
GRF_VERTICAL	79	0.276208	-0.311095	0.21165	0.400692	0.69775	0.11414	0.447143	0.230905	0.441644	0.241887	0.639627	-0.149304
GRF_VERTICAL	80	0.273227	-0.313086	0.556543	0.187401	0.633179	-0.139714	0.4283	-0.241363	0.437937	-0.243731	0.768807	0.093773
GRF_VERTICAL	81	0.283988	-0.306066	0.0244937	-0.709519	0.512535	0.192868	0.469234	0.220681	0.447503	0.237949	0.885824	-0.0454559
GRF_VERTICAL	82	0.252949	-0.326972	0.0231743	0.708328	0.45033	-0.224291	0.574915	-0.170836	0.45938	-0.230719	0.921501	0.0310472
GRF_VERTICAL	83	0.298327	-0.297073	0.211521	-0.373702	0.465975	0.215707	0.735737	0.102667	0.464653	0.226817	0.869282	-0.0519669
GRF_VERTICAL	84	0.226829	-0.346103	0.926855	0.0277225	0.577216	-0.162793	0.914942	-0.0324632	0.458575	-0.228659	0.778578	0.0890067
GRF_VERTICAL	85	0.299529	-0.296721	0.375264	0.269478	0.743654	0.0954858	0.934393	-0.0249996	0.441154	0.236411	0.730098	-0.108689
GRF_VERTICAL	86	0.25151	-0.328263	0.267293	-0.338761	0.756655	-0.0910609	0.831009	0.0646457	0.416106	-0.248675	0.779545	0.0875033
GRF_VERTICAL	87	0.211498	-0.380712	0.452129	0.225902	0.521759	0.188557	0.764594	-0.0901973	0.388675	0.263424	0.952077	-0.0187462
GRF_VERTICAL	88	0.2592	0.337235	0.538135	-0.182505	0.218281	-0.365319	0.718066	0.107883	0.364825	-0.277979	0.751626	-0.0993889
GRF_VERTICAL	89	0.280838	-0.322852	0.545589	0.180125	0.0696994	0.545734	0.682446	-0.121664	0.343719	0.292822	0.350216	0.297588
GRF_VERTICAL	90	0.227247	0.368021	0.592884	-0.160211	0.0290849	-0.660934	0.64317	0.138234	0.402283	-0.261364	0.248976	-0.366397
GRF_VERTICAL	91	0.542525	0.183262	0.8871	0.0437805	0.0359541	0.636035	0.723575	-0.106773	0.28963	0.333211	0.125088	0.485437
GRF_VERTICAL	92	0.102354	-0.503596	0.939516	0.0225341	0.146417	-0.439777	0.524785	0.193883	0.355552	-0.290848	0.137319	-0.467512
GRF_VERTICAL	93	0.628261	0.145404	0.726858	-0.102852	0.284096	0.321825	0.504945	-0.204158	0.281546	0.340039	0.0930405	0.531699
GRF_VERTICAL	94	0.543447	0.1818	0.154551	0.421229	0.758405	-0.0907531	0.289628	0.325872	0.350454	-0.294196	0.0761124	-0.567363
GRF_VERTICAL	95	0.0760245	0.541726	0.141263	-0.447187	0.8012	-0.0745461	0.18721	-0.407485	0.373926	0.280063	0.0430475	0.655551
GRF_VERTICAL	96	0.0222716	-0.719528	0.449595	0.230264	0.365717	0.272412	0.0731676	0.560273	0.620619	-0.155497	0.0504726	-0.628069
GRF_VERTICAL	97	0.461605	-0.221906	0.736843	0.0990706	0.211354	-0.38089	0.0450013	-0.634252	0.907783	-0.0363516	0.124041	0.477116
GRF_VERTICAL	98	0.0184387	0.739349	0.852224	-0.0548087	0.119456	0.479817	0.0218974	0.734874	0.315346	0.317003	0.606793	-0.153529
GRF_VERTICAL	99	0.388059	-0.2557	0.894668	-0.038905	0.151212	-0.444218	0.0143513	-0.790972	0.0474646	-0.636474	0.307592	-0.30245
GRF_VERTICAL	100	0.634	0.143331	0.873713	0.0469595	0.600768	0.157109	0.113639	0.492668	0.0432043	0.65773	0.121588	0.495568
HIP_ADDUCTION	1	0.110391	0.483543	0.165947	0.418279	0.164537	0.422726	0.156815	0.431678	0.0876356	0.533765	0.0696963	0.568495
HIP_ADDUCTION	2	0.118201	0.473296	0.165939	0.418195	0.153736	0.434223	0.144825	0.445096	0.074228	0.559037	0.0572873	0.596901
HIP_ADDUCTION	3	0.130589	0.457954	0.16811	0.415995	0.14327	0.445969	0.131592	0.460919	0.0611704	0.587695	0.0449865	0.630966
HIP_ADDUCTION	4	0.149445	0.436525	0.171286	0.412918	0.133317	0.457726	0.113081	0.485264	0.0463312	0.627357	0.0322859	0.676107
HIP_ADDUCTION	5	0.162774	0.422846	0.17157	0.412944	0.125468	0.467589	0.09664	0.509866	0.0341348	0.669397	0.0223308	0.724501
HIP_ADDUCTION	6	0.174502	0.411579	0.175249	0.409872	0.119861	0.475029	0.0781546	0.542038	0.0231058	0.721044	0.0148187	0.776691
HIP_ADDUCTION	7	0.17743	0.40932	0.172025	0.413726	0.111846	0.486369	0.0629659	0.573889	0.0160013	0.76822	0.0100583	0.825021
HIP_ADDUCTION	8	0.172674	0.414616	0.166403	0.420082	0.104364	0.497736	0.0494227	0.608649	0.0111054	0.814116	0.00755814	0.860707
HIP_ADDUCTION	9	0.169072	0.418791	0.158006	0.429473	0.0951609	0.512596	0.0404968	0.636749	0.0085664	0.846581	0.00643333	0.881698
HIP_ADDUCTION	10	0.170072	0.418266	0.150717	0.437994	0.088945	0.523494	0.0342752	0.65998	0.00748352	0.863889	0.00632955	0.885757
HIP_ADDUCTION	11	0.179019	0.40983	0.147666	0.441888	0.0862786	0.52854	0.0319277	0.670147	0.00735142	0.867008	0.0069115	0.877182
HIP_ADDUCTION	12	0.193278	0.396715	0.147883	0.442033	0.0858137	0.529639	0.0316346	0.671844	0.00803972	0.856833	0.00832424	0.856262
HIP_ADDUCTION	13	0.210281	0.382004	0.154703	0.434767	0.0899386	0.52264	0.0341018	0.662196	0.00940184	0.837712	0.0100698	0.833667
HIP_ADDUCTION	14	0.239219	0.358659	0.164254	0.424886	0.0967479	0.511554	0.038558	0.645713	0.0111912	0.815893	0.0122389	0.809577
HIP_ADDUCTION	15	0.274485	0.332772	0.182354	0.40703	0.108267	0.494093	0.0453103	0.623732	0.013295	0.79361	0.014106	0.791421
HIP_ADDUCTION	16	0.319359	0.302988	0.207174	0.384569	0.119626	0.47826	0.0533607	0.600786	0.0158487	0.770779	0.0158367	0.776061
HIP_ADDUCTION	17	0.362449	0.276921	0.232927	0.363267	0.132769	0.461335	0.0627957	0.577547	0.018735	0.748728	0.0172861	0.764155
HIP_ADDUCTION	18	0.40613	0.252399	0.262153	0.341047	0.144128	0.447654	0.0722584	0.556912	0.022032	0.727278	0.018719	0.753239
HIP_ADDUCTION	19	0.438628	0.235196	0.289279	0.321915	0.151961	0.438533	0.0814012	0.539005	0.0256518	0.706829	0.020299	0.742165
HIP_ADDUCTION	20	0.457855	0.225357	0.313049	0.306217	0.154444	0.435413	0.0890329	0.525104	0.0298986	0.685894	0.0224463	0.728513
HIP_ADDUCTION	21	0.467465	0.220497	0.332117	0.294231	0.153299	0.436258	0.0939968	0.516389	0.0342435	0.667026	0.0249094	0.714279
HIP_ADDUCTION	22	0.469959	0.219195	0.342291	0.287988	0.149393	0.44017	0.0971157	0.510824	0.0389255	0.648811	0.0283723	0.696405
HIP_ADDUCTION	23	0.469096	0.219563	0.352648	0.281831	0.146183	0.443508	0.0995697	0.506496	0.0443846	0.629978	0.0331728	0.674773
HIP_ADDUCTION	24	0.473579	0.217283	0.355608	0.280062	0.145983	0.443591	0.103683	0.499871	0.0508774	0.610217	0.0393367	0.650852
HIP_ADDUCTION	25	0.48866	0.209864	0.360282	0.277329	0.14822	0.441043	0.10939	0.491304	0.0583378	0.590285	0.0475026	0.62405
HIP_ADDUCTION	26	0.512537	0.198415	0.379659	0.266305	0.15453	0.434199	0.118455	0.478665	0.0685957	0.566514	0.0578904	0.595521
HIP_ADDUCTION	27	0.549573	0.181232	0.40175	0.254115	0.162294	0.426084	0.132086	0.461207	0.0812778	0.541297	0.0717061	0.56401
HIP_ADDUCTION	28	0.584561	0.165548	0.432439	0.237851	0.176096	0.412294	0.150135	0.44028	0.0972844	0.514022	0.0884312	0.532413
HIP_ADDUCTION	29	0.617879	0.151008	0.467852	0.219903	0.190738	0.398529	0.172717	0.416749	0.116649	0.485764	0.1109	0.497139
HIP_ADDUCTION	30	0.64634	0.138867	0.507522	0.20063	0.208876	0.382576	0.199846	0.391462	0.140085	0.456351	0.138407	0.461384
HIP_ADDUCTION	31	0.671805	0.128169	0.533996	0.188276	0.229378	0.365661	0.231637	0.364981	0.168623	0.425431	0.170579	0.42619
HIP_ADDUCTION	32	0.699924	0.116559	0.565105	0.174086	0.25089	0.349123	0.264484	0.340269	0.197697	0.39794	0.211927	0.387824
HIP_ADDUCTION	33	0.715911	0.110032	0.585101	0.16524	0.266244	0.337959	0.30272	0.314098	0.228761	0.371733	0.255399	0.353129
HIP_ADDUCTION	34	0.734106	0.102673	0.605475	0.156406	0.279568	0.328628	0.337585	0.292184	0.261324	0.346908	0.304043	0.318959
HIP_ADDUCTION	35	0.753913	0.0947482	0.613314	0.153079	0.283221	0.326248	0.364922	0.276083	0.288957	0.32758	0.351521	0.289062
HIP_ADDUCTION	36	0.757205	0.0934402	0.613206	0.153221	0.28648	0.324225	0.389533	0.262207	0.312087	0.312385	0.393573	0.26468
HIP_ADDUCTION	37	0.762723	0.0912591	0.605078	0.156849	0.28373	0.32635	0.404119	0.254384	0.32936	0.301627	0.426642	0.246611
HIP_ADDUCTION	38	0.761912	0.091607	0.602669	0.157965	0.28193	0.327847	0.414044	0.249163	0.341734	0.294265	0.451167	0.233807
HIP_ADDUCTION	39	0.754707	0.0944981	0.593092	0.162248	0.277373	0.331277	0.416963	0.247754	0.354353	0.286925	0.462438	0.228105
HIP_ADDUCTION	40	0.75417	0.0947583	0.59381	0.162018	0.27891	0.330458	0.430539	0.240706	0.370181	0.277834	0.472231	0.2232
HIP_ADDUCTION	41	0.750534	0.096238	0.596969	0.160695	0.279693	0.330136	0.447461	0.23198	0.395511	0.263525	0.480519	0.219069
HIP_ADDUCTION	42	0.7509	0.0961255	0.604728	0.157368	0.286504	0.325613	0.470842	0.220237	0.432153	0.24362	0.489039	0.214842
HIP_ADDUCTION	43	0.757144	0.0936842	0.617479	0.151885	0.297925	0.31803	0.508024	0.202087	0.481222	0.21836	0.505331	0.206788
HIP_ADDUCTION	44	0.76619	0.0901253	0.633972	0.144844	0.309743	0.310384	0.551197	0.181871	0.539656	0.190023	0.524538	0.197414
HIP_ADDUCTION	45	0.773204	0.0873976	0.650752	0.137738	0.32467	0.300941	0.601789	0.159181	0.607482	0.159043	0.549377	0.185561
HIP_ADDUCTION	46	0.782703	0.0836864	0.665349	0.131629	0.339521	0.291819	0.658483	0.134775	0.676167	0.129244	0.572987	0.174493
HIP_ADDUCTION	47	0.785146	0.0827689	0.676886	0.126818	0.353217	0.283641	0.710517	0.113139	0.738477	0.103249	0.593951	0.164835
HIP_ADDUCTION	48	0.784713	0.0829896	0.681618	0.124856	0.364757	0.276901	0.758006	0.0938966	0.794853	0.0803534	0.60881	0.158005
HIP_ADDUCTION	49	0.778304	0.085562	0.684603	0.123602	0.3702	0.273795	0.801206	0.0767071	0.834797	0.0644064	0.611019	0.15678
HIP_ADDUCTION	50	0.779033	0.0853059	0.683412	0.124067	0.376117	0.270469	0.838784	0.0619517	0.861378	0.0538745	0.613405	0.155478
HIP_ADDUCTION	51	0.777328	0.0859963	0.682999	0.124195	0.376674	0.27024	0.868754	0.0502881	0.879693	0.0466308	0.610195	0.156615
HIP_ADDUCTION	52	0.792824	0.0798759	0.690483	0.121026	0.379763	0.268558	0.893272	0.0408021	0.888538	0.0431086	0.612909	0.155142
HIP_ADDUCTION	53	0.812296	0.0722221	0.703609	0.115556	0.377298	0.270048	0.910803	0.0340463	0.897197	0.0396614	0.629593	0.147633
HIP_ADDUCTION	54	0.844619	0.059605	0.72733	0.105843	0.376585	0.270517	0.929139	0.0270085	0.908119	0.0353607	0.659859	0.134463
HIP_ADDUCTION	55	0.877423	0.0468938	0.749914	0.0966825	0.374544	0.27175	0.94726	0.020076	0.920951	0.0303506	0.712563	0.112426
HIP_ADDUCTION	56	0.913145	0.0331513	0.78735	0.0817613	0.378201	0.269637	0.972289	0.0105385	0.94075	0.0227046	0.770051	0.0891603
HIP_ADDUCTION	57	0.955035	0.0171292	0.824665	0.0671118	0.386835	0.264769	0.994863	-0.0019523	0.961232	0.0148376	0.828021	0.0662721
HIP_ADDUCTION	58	0.995007	-0.00190024	0.881701	0.0450637	0.411204	0.25133	0.957876	-0.0160132	0.976602	0.00894906	0.875836	0.0476933
HIP_ADDUCTION	59	0.939591	-0.0230036	0.950291	0.0188726	0.442251	0.234844	0.936693	-0.0240722	0.963106	0.0141118	0.891123	0.0418114
HIP_ADDUCTION	60	0.881895	-0.0450749	0.973274	-0.0101439	0.470294	0.220562	0.942449	-0.0218616	0.918612	0.0311637	0.872255	0.0491566
HIP_ADDUCTION	61	0.831553	-0.0645026	0.913664	-0.0328371	0.488014	0.21168	0.992707	-0.00276472	0.844792	0.0596913	0.818669	0.0701449
HIP_ADDUCTION	62	0.794388	-0.0789897	0.880498	-0.0455573	0.478078	0.216449	0.904802	0.0361341	0.725861	0.106917	0.731954	0.104881
HIP_ADDUCTION	63	0.783393	-0.0832681	0.893567	-0.0405852	0.435775	0.23777	0.752058	0.095388	0.583952	0.167127	0.620228	0.151918
HIP_ADDUCTION	64	0.8185	-0.0694741	0.974327	-0.00977572	0.374607	0.270992	0.583085	0.165757	0.436962	0.237713	0.492591	0.210778
HIP_ADDUCTION	65	0.903325	-0.0367698	0.904298	0.0365952	0.30111	0.31597	0.417142	0.245411	0.303342	0.315798	0.356813	0.283954
HIP_ADDUCTION	66	0.968706	0.0118808	0.739559	0.101434	0.235452	0.363118	0.282593	0.325899	0.196445	0.398183	0.242505	0.361617
HIP_ADDUCTION	67	0.79883	0.0772715	0.57609	0.171012	0.182227	0.409082	0.186861	0.401891	0.123916	0.476938	0.157231	0.439836
HIP_ADDUCTION	68	0.613259	0.153577	0.431718	0.241095	0.142701	0.450471	0.125648	0.468342	0.0791837	0.547376	0.103565	0.508716
HIP_ADDUCTION	69	0.441837	0.234363	0.323934	0.303067	0.116359	0.483516	0.0895779	0.521363	0.0531828	0.606309	0.0720589	0.564755
HIP_ADDUCTION	70	0.304574	0.31387	0.248442	0.355123	0.0988481	0.509076	0.0685368	0.561604	0.0383322	0.652902	0.0550777	0.604546
HIP_ADDUCTION	71	0.207078	0.387	0.19626	0.397958	0.0875429	0.527739	0.0565163	0.589946	0.0302465	0.685933	0.0463492	0.629552
HIP_ADDUCTION	72	0.139371	0.454906	0.158715	0.434285	0.0812484	0.539094	0.0494888	0.609307	0.0261204	0.706327	0.0429729	0.640671
HIP_ADDUCTION	73	0.0946112	0.516	0.131399	0.464978	0.0764099	0.548263	0.0454491	0.621759	0.0242719	0.716838	0.0427585	0.641728
HIP_ADDUCTION	74	0.0651302	0.571137	0.109089	0.493994	0.0723854	0.556253	0.0428304	0.630435	0.0238301	0.719851	0.0445024	0.636504
HIP_ADDUCTION	75	0.0462186	0.619052	0.0909939	0.521288	0.0682003	0.564893	0.0404309	0.638614	0.0243854	0.717271	0.0479678	0.626106
HIP_ADDUCTION	76	0.0339938	0.660195	0.0756225	0.548254	0.0629493	0.576366	0.0389263	0.643927	0.0252978	0.712638	0.0518873	0.61504
HIP_ADDUCTION	77	0.0247242	0.701548	0.0633556	0.573349	0.0580487	0.587792	0.0368846	0.651112	0.0263396	0.707256	0.0560567	0.603862
HIP_ADDUCTION	78	0.0195267	0.731222	0.0535454	0.596644	0.0523944	0.60209	0.0345304	0.659742	0.0272356	0.702573	0.0598212	0.594311
HIP_ADDUCTION	79	0.0158714	0.756779	0.0462032	0.61679	0.0480114	0.614028	0.0326041	0.66698	0.02794	0.698792	0.0627137	0.587154
HIP_ADDUCTION	80	0.0134647	0.776717	0.0409537	0.632925	0.044124	0.625395	0.0305845	0.674863	0.0282624	0.696798	0.063838	0.584238
HIP_ADDUCTION	81	0.0125654	0.784915	0.0374157	0.644732	0.0411221	0.634686	0.0286728	0.682669	0.0279242	0.697771	0.0637091	0.58419
HIP_ADDUCTION	82	0.0118217	0.792049	0.0349719	0.653365	0.0399904	0.638152	0.027441	0.687688	0.0279342	0.697182	0.0623738	0.58687
HIP_ADDUCTION	83	0.0123539	0.786388	0.0350251	0.652894	0.0402426	0.636974	0.0265764	0.691114	0.0279829	0.696282	0.0602041	0.591596
HIP_ADDUCTION	84	0.0130055	0.77983	0.0376733	0.642966	0.0423173	0.629826	0.027561	0.6857	0.0287536	0.692113	0.0580069	0.596481
HIP_ADDUCTION	85	0.0141082	0.769417	0.040913	0.631553	0.0460772	0.61784	0.0289858	0.678566	0.0305611	0.683397	0.0566211	0.59955
HIP_ADDUCTION	86	0.0168079	0.747248	0.0483943	0.608344	0.0529226	0.598329	0.0323119	0.663702	0.0334195	0.670888	0.0563716	0.599742
HIP_ADDUCTION	87	0.0196998	0.726752	0.0557757	0.588219	0.0614316	0.576856	0.0367632	0.64622	0.0372794	0.655548	0.0562816	0.59953
HIP_ADDUCTION	88	0.0249945	0.695836	0.0676563	0.560424	0.0714563	0.554609	0.0431361	0.624168	0.0416362	0.639962	0.057519	0.596107
HIP_ADDUCTION	89	0.0314174	0.665346	0.0791738	0.537076	0.0841202	0.530122	0.050376	0.602558	0.0466413	0.623758	0.0594046	0.591196
HIP_ADDUCTION	90	0.0406179	0.630391	0.0914506	0.515135	0.0965876	0.508785	0.0589675	0.580173	0.052065	0.607965	0.0628917	0.582783
HIP_ADDUCTION	91	0.0517651	0.596431	0.103414	0.49598	0.109346	0.48923	0.0685291	0.558521	0.0581482	0.591928	0.06589	0.575926
HIP_ADDUCTION	92	0.0642303	0.565369	0.114678	0.4795	0.122266	0.471274	0.0781899	0.539112	0.0638749	0.578225	0.0715804	0.563774
HIP_ADDUCTION	93	0.0786241	0.535543	0.126533	0.463582	0.134649	0.455552	0.0907806	0.516946	0.0724314	0.559904	0.077411	0.552158
HIP_ADDUCTION	94	0.0907301	0.513817	0.138802	0.448459	0.149429	0.438402	0.104339	0.495864	0.0802338	0.544885	0.0850943	0.538111
HIP_ADDUCTION	95	0.101146	0.497005	0.14861	0.437063	0.161604	0.425376	0.122433	0.471092	0.091471	0.5254	0.0906755	0.528613
HIP_ADDUCTION	96	0.106415	0.488989	0.159101	0.425639	0.175985	0.411001	0.13836	0.451675	0.0980924	0.51496	0.0946838	0.522176
HIP_ADDUCTION	97	0.106952	0.48804	0.163865	0.420572	0.183789	0.403643	0.155259	0.432963	0.105543	0.503861	0.0937796	0.523874
HIP_ADDUCTION	98	0.107878	0.486592	0.168201	0.416057	0.18658	0.401116	0.164002	0.423979	0.10418	0.506172	0.0890082	0.531927
HIP_ADDUCTION	99	0.105996	0.489347	0.169307	0.414863	0.184568	0.40309	0.171931	0.416136	0.102324	0.509246	0.0822303	0.544025
HIP_ADDUCTION	100	0.10707	0.487958	0.169043	0.414989	0.173874	0.413421	0.163688	0.424655	0.0894936	0.53025	0.0698902	0.568201
HIP_FLEXION	1	0.0461789	-0.600983	0.0373632	-0.63058	0.0400287	-0.615082	0.0323633	-0.647455	0.0334061	-0.651546	0.00846908	-0.824376
HIP_FLEXION	2	0.0565156	-0.57435	0.042922	-0.613288	0.0458554	-0.598013	0.0381955	-0.626693	0.0423193	-0.621652	0.0108858	-0.796203
HIP_FLEXION	3	0.0662912	-0.552812	0.0485783	-0.597493	0.0517999	-0.582217	0.0463293	-0.601885	0.0535695	-0.590814	0.0141292	-0.766088
HIP_FLEXION	4	0.0654809	-0.555416	0.0509425	-0.591572	0.056731	-0.57051	0.055362	-0.578593	0.0729706	-0.54812	0.017969	-0.737541
HIP_FLEXION	5	0.0612264	-0.565756	0.0494223	-0.59601	0.0584349	-0.566895	0.064614	-0.557813	0.0897666	-0.518437	0.0209845	-0.719044
HIP_FLEXION	6	0.05499	-0.581031	0.0475945	-0.601288	0.0575796	-0.569357	0.0675743	-0.552139	0.100461	-0.501914	0.0217347	-0.714882
HIP_FLEXION	7	0.0527907	-0.586857	0.0450234	-0.608955	0.0547513	-0.576529	0.0648394	-0.558472	0.097448	-0.506885	0.0192745	-0.729565
HIP_FLEXION	8	0.0544611	-0.582358	0.0406546	-0.622599	0.0518888	-0.584021	0.0593537	-0.57112	0.0902107	-0.518667	0.0154089	-0.756241
HIP_FLEXION	9	0.0572274	-0.575244	0.0368961	-0.635242	0.0489483	-0.591867	0.0530614	-0.586623	0.078289	-0.539561	0.0119011	-0.786154
HIP_FLEXION	10	0.059564	-0.569508	0.0346967	-0.643111	0.0474029	-0.596195	0.0480698	-0.59992	0.06896	-0.557787	0.00955057	-0.810564
HIP_FLEXION	11	0.0605864	-0.566978	0.0331589	-0.64867	0.0488415	-0.592115	0.045422	-0.607176	0.0578972	-0.582124	0.0082312	-0.826037
HIP_FLEXION	12	0.06082	-0.566566	0.0336161	-0.646604	0.05004	-0.588844	0.0442698	-0.610135	0.0524248	-0.595116	0.00790527	-0.828972
HIP_FLEXION	13	0.0593255	-0.570122	0.0356806	-0.638463	0.0534085	-0.579959	0.045949	-0.60446	0.0484689	-0.604851	0.00874721	-0.816045
HIP_FLEXION	14	0.0589458	-0.571236	0.0388713	-0.627007	0.0586271	-0.56713	0.0491291	-0.59478	0.0474723	-0.606459	0.0104423	-0.794513
HIP_FLEXION	15	0.0589201	-0.571549	0.0427444	-0.614253	0.0641439	-0.554587	0.0537486	-0.581965	0.0476132	-0.604708	0.0135187	-0.763934
HIP_FLEXION	16	0.0604345	-0.56829	0.0486123	-0.596867	0.0697407	-0.542847	0.0586585	-0.569534	0.0492455	-0.598953	0.0179866	-0.729803
HIP_FLEXION	17	0.0641037	-0.560229	0.053008	-0.584965	0.0740423	-0.534428	0.0636267	-0.557945	0.0519593	-0.590624	0.0246759	-0.691329
HIP_FLEXION	18	0.0680671	-0.551889	0.0558189	-0.577767	0.0768326	-0.529156	0.0678431	-0.548837	0.0537504	-0.58512	0.0327239	-0.656074
HIP_FLEXION	19	0.0734745	-0.541128	0.0558139	-0.577728	0.0766384	-0.529559	0.0704059	-0.543583	0.0561773	-0.578522	0.0434937	-0.6194
HIP_FLEXION	20	0.0806497	-0.527704	0.0562329	-0.57676	0.0741796	-0.534233	0.0720652	-0.540277	0.0574337	-0.575142	0.0558549	-0.585868
HIP_FLEXION	21	0.0846327	-0.520732	0.056314	-0.576721	0.0704066	-0.541688	0.0721341	-0.540125	0.0587593	-0.571796	0.0692902	-0.556024
HIP_FLEXION	22	0.0918005	-0.508764	0.0566592	-0.575896	0.0682278	-0.546178	0.0718037	-0.540773	0.0601704	-0.568497	0.0841796	-0.528049
HIP_FLEXION	23	0.0966966	-0.501028	0.0602729	-0.567327	0.069185	-0.54425	0.0730902	-0.538173	0.062447	-0.563398	0.0994233	-0.503299
HIP_FLEXION	24	0.103996	-0.490002	0.0635753	-0.559832	0.0740791	-0.534646	0.076816	-0.531005	0.0660736	-0.555604	0.114695	-0.481515
HIP_FLEXION	25	0.112161	-0.478385	0.0654272	-0.555574	0.0822956	-0.519607	0.0824144	-0.520739	0.0727335	-0.542127	0.129777	-0.462013
HIP_FLEXION	26	0.123915	-0.462873	0.0726924	-0.540718	0.0944822	-0.499359	0.0936717	-0.501853	0.0809067	-0.526901	0.148127	-0.440766
HIP_FLEXION	27	0.142253	-0.440892	0.0837503	-0.520254	0.110208	-0.476246	0.105972	-0.483275	0.0943271	-0.504577	0.166457	-0.421451
HIP_FLEXION	28	0.170628	-0.410994	0.0984386	-0.496351	0.132691	-0.447562	0.121685	-0.4621	0.109666	-0.481874	0.185967	-0.40268
HIP_FLEXION	29	0.214119	-0.371897	0.11919	-0.46724	0.157229	-0.420428	0.139309	-0.440826	0.128345	-0.457669	0.203303	-0.387254
HIP_FLEXION	30	0.275088	-0.326116	0.141533	-0.440034	0.185999	-0.392542	0.159156	-0.419336	0.147415	-0.435569	0.223679	-0.370264
HIP_FLEXION	31	0.353646	-0.276629	0.174834	-0.40535	0.216239	-0.366587	0.178625	-0.400242	0.168538	-0.413714	0.243977	-0.35443
HIP_FLEXION	32	0.44465	-0.227599	0.208411	-0.375108	0.24795	-0.342184	0.198687	-0.382153	0.189974	-0.393555	0.256568	-0.345028
HIP_FLEXION	33	0.555171	-0.175429	0.257473	-0.33701	0.282859	-0.317777	0.217453	-0.366467	0.210191	-0.37601	0.271128	-0.334551
HIP_FLEXION	34	0.647876	-0.135688	0.306203	-0.303887	0.31647	-0.296181	0.235043	-0.352693	0.229994	-0.360053	0.284048	-0.325421
HIP_FLEXION	35	0.731023	-0.102071	0.357998	-0.272545	0.35384	-0.273929	0.252569	-0.339668	0.247971	-0.346374	0.294896	-0.317908
HIP_FLEXION	36	0.814758	-0.0695283	0.421445	-0.237962	0.39008	-0.25373	0.25565	-0.337457	0.253442	-0.342389	0.293809	-0.318318
HIP_FLEXION	37	0.871856	-0.0478439	0.475858	-0.210759	0.411504	-0.242268	0.265061	-0.33081	0.253436	-0.342342	0.290063	-0.320505
HIP_FLEXION	38	0.929825	-0.0261068	0.516864	-0.191416	0.446702	-0.224289	0.263687	-0.331804	0.246411	-0.34756	0.275489	-0.330098
HIP_FLEXION	39	0.983701	-0.0060531	0.568316	-0.168233	0.46113	-0.217097	0.263408	-0.332043	0.237447	-0.354252	0.259381	-0.341174
HIP_FLEXION	40	0.964123	0.0133156	0.599742	-0.154583	0.462225	-0.216477	0.256556	-0.336895	0.232678	-0.357801	0.248291	-0.348955
HIP_FLEXION	41	0.91113	0.0330131	0.632577	-0.140676	0.466864	-0.214074	0.253736	-0.33882	0.226354	-0.362611	0.237748	-0.356498
HIP_FLEXION	42	0.871337	0.0478604	0.667366	-0.126301	0.463341	-0.215612	0.2576	-0.335991	0.234996	-0.355578	0.231074	-0.361238
HIP_FLEXION	43	0.8142	0.0693886	0.692639	-0.116055	0.465965	-0.214227	0.263217	-0.331943	0.252085	-0.342539	0.241392	-0.352745
HIP_FLEXION	44	0.777936	0.0831817	0.734621	-0.0994268	0.468669	-0.21272	0.283165	-0.318051	0.287423	-0.317602	0.262499	-0.336651
HIP_FLEXION	45	0.733088	0.100515	0.776476	-0.0832067	0.494858	-0.200187	0.315425	-0.297242	0.343257	-0.282441	0.295902	-0.313358
HIP_FLEXION	46	0.693013	0.116278	0.833807	-0.0614445	0.525456	-0.18602	0.352855	-0.27482	0.409302	-0.245491	0.344138	-0.283012
HIP_FLEXION	47	0.653225	0.132245	0.886147	-0.0418991	0.563935	-0.168912	0.401782	-0.247771	0.488558	-0.205755	0.398616	-0.252024
HIP_FLEXION	48	0.606515	0.151555	0.95267	-0.0173597	0.612608	-0.148111	0.462459	-0.216958	0.577035	-0.165528	0.463319	-0.218615
HIP_FLEXION	49	0.57052	0.166888	0.970369	0.0108616	0.672724	-0.123479	0.535818	-0.182676	0.689175	-0.118606	0.545275	-0.180075
HIP_FLEXION	50	0.520322	0.189176	0.892018	0.0396941	0.744837	-0.0951009	0.608963	-0.150851	0.805011	-0.073188	0.622685	-0.14636
HIP_FLEXION	51	0.474484	0.210555	0.812721	0.0692834	0.831169	-0.0622812	0.697656	-0.114531	0.935552	-0.0239788	0.701291	-0.114023
HIP_FLEXION	52	0.427601	0.233745	0.725006	0.102921	0.901365	-0.0362053	0.788785	-0.0789713	0.928746	0.0265386	0.781085	-0.0825869
HIP_FLEXION	53	0.376913	0.260649	0.644437	0.135116	0.993396	-0.00241888	0.887015	-0.041892	0.783265	0.0817677	0.844272	-0.0583712
HIP_FLEXION	54	0.326519	0.289771	0.567924	0.167412	0.943529	0.0207205	0.961678	-0.0141758	0.650797	0.134806	0.908117	-0.0342865
HIP_FLEXION	55	0.279475	0.319838	0.506795	0.194811	0.882955	0.0430979	0.959287	0.0150705	0.534596	0.185278	0.950199	-0.0185581
HIP_FLEXION	56	0.233439	0.35288	0.452119	0.220878	0.840723	0.058879	0.875504	0.0462689	0.436006	0.232671	0.973055	-0.010034
HIP_FLEXION	57	0.189018	0.389742	0.391752	0.251877	0.769414	0.0859458	0.799325	0.0750732	0.356018	0.275842	0.971745	-0.0105241
HIP_FLEXION	58	0.146132	0.432151	0.343825	0.278591	0.703908	0.111459	0.7178	0.10669	0.297857	0.310989	0.965333	-0.012928
HIP_FLEXION	59	0.11111	0.475007	0.282477	0.316737	0.622493	0.14442	0.634349	0.140335	0.249538	0.343833	0.956227	-0.0163471
HIP_FLEXION	60	0.0815732	0.52091	0.229278	0.35471	0.535194	0.182037	0.578374	0.163899	0.212422	0.372058	0.937647	-0.0233484
HIP_FLEXION	61	0.0595153	0.565301	0.181155	0.395151	0.474213	0.210154	0.527447	0.186288	0.192473	0.388566	0.915997	-0.0315745
HIP_FLEXION	62	0.0418739	0.612613	0.145866	0.430337	0.416909	0.238541	0.492064	0.202493	0.174451	0.404672	0.892183	-0.0407031
HIP_FLEXION	63	0.0307995	0.652264	0.116083	0.465658	0.385761	0.25496	0.475067	0.210428	0.166422	0.411908	0.877055	-0.0465633
HIP_FLEXION	64	0.0227131	0.689978	0.0975628	0.491463	0.360054	0.269088	0.471446	0.211964	0.16038	0.417245	0.844598	-0.0591284
HIP_FLEXION	65	0.0174855	0.721273	0.0842012	0.512646	0.349331	0.275013	0.471862	0.211568	0.158665	0.418346	0.818514	-0.0693384
HIP_FLEXION	66	0.0135005	0.751137	0.0742261	0.530153	0.333231	0.284215	0.469558	0.212466	0.159367	0.417006	0.791074	-0.0800942
HIP_FLEXION	67	0.0111675	0.772308	0.0691026	0.539758	0.336166	0.282205	0.477186	0.208598	0.162409	0.413347	0.768325	-0.0890828
HIP_FLEXION	68	0.00965775	0.78791	0.0672528	0.543156	0.339088	0.280255	0.49366	0.200685	0.168098	0.407142	0.727726	-0.105284
HIP_FLEXION	69	0.00898589	0.795074	0.0701786	0.536968	0.35794	0.269188	0.527724	0.184972	0.183877	0.391845	0.684075	-0.123041
HIP_FLEXION	70	0.00913451	0.792446	0.0801428	0.518162	0.396744	0.247812	0.588639	0.158272	0.205245	0.372824	0.628195	-0.146405
HIP_FLEXION	71	0.0105621	0.775476	0.0960338	0.491922	0.452509	0.219371	0.671957	0.123826	0.241168	0.344208	0.56892	-0.172149
HIP_FLEXION	72	0.0135551	0.746526	0.122246	0.455851	0.529627	0.183288	0.775849	0.0832193	0.292017	0.308864	0.506682	-0.200639
HIP_FLEXION	73	0.0188117	0.707953	0.159674	0.413904	0.61793	0.145279	0.894306	0.0388205	0.358981	0.268414	0.43761	-0.234563
HIP_FLEXION	74	0.0273437	0.662585	0.210114	0.368146	0.717831	0.105149	0.98657	-0.00491876	0.437313	0.226995	0.378078	-0.26644
HIP_FLEXION	75	0.0411732	0.610886	0.275092	0.320055	0.818564	0.0667102	0.866328	-0.0492083	0.533938	0.181587	0.319495	-0.301006
HIP_FLEXION	76	0.0623868	0.55558	0.353946	0.271446	0.928385	0.0261278	0.755787	-0.0909791	0.640579	0.136236	0.268742	-0.334579
HIP_FLEXION	77	0.0947409	0.496389	0.452951	0.219502	0.962446	-0.0136857	0.649315	-0.133109	0.753327	0.091698	0.225643	-0.366596
HIP_FLEXION	78	0.142867	0.433812	0.569653	0.166133	0.850528	-0.0547754	0.546722	-0.176599	0.879566	0.0442135	0.184223	-0.402007
HIP_FLEXION	79	0.214969	0.365993	0.713794	0.107088	0.738369	-0.0970896	0.456292	-0.218481	0.989007	-0.00402272	0.148791	-0.43734
HIP_FLEXION	80	0.325665	0.289191	0.875485	0.0457329	0.629367	-0.140337	0.370725	-0.262851	0.858058	-0.0522488	0.114862	-0.478017
HIP_FLEXION	81	0.474784	0.209767	0.924285	-0.0277423	0.516772	-0.188635	0.290857	-0.310605	0.710825	-0.108412	0.0893616	-0.515437
HIP_FLEXION	82	0.68207	0.120019	0.728253	-0.10149	0.410656	-0.239588	0.219917	-0.361421	0.567648	-0.167348	0.0689277	-0.55237
HIP_FLEXION	83	0.92381	0.0279926	0.522179	-0.187242	0.315554	-0.292626	0.157013	-0.417888	0.438299	-0.227407	0.0508099	-0.59386
HIP_FLEXION	84	0.819162	-0.0669263	0.359246	-0.268875	0.231192	-0.349813	0.115254	-0.466212	0.30926	-0.299156	0.0370919	-0.634824
HIP_FLEXION	85	0.566881	-0.167869	0.220701	-0.360418	0.166491	-0.405208	0.0790051	-0.521421	0.211423	-0.368912	0.0264437	-0.677231
HIP_FLEXION	86	0.36715	-0.264988	0.133939	-0.442933	0.117386	-0.459833	0.0547987	-0.571994	0.133806	-0.444694	0.0187128	-0.71886
HIP_FLEXION	87	0.21771	-0.363511	0.0728784	-0.532986	0.0820998	-0.512167	0.0375611	-0.621489	0.0834723	-0.51602	0.0128598	-0.762781
HIP_FLEXION	88	0.130899	-0.44725	0.0427858	-0.605043	0.0583386	-0.559382	0.0277665	-0.659528	0.0513068	-0.584263	0.00889932	-0.804518
HIP_FLEXION	89	0.0774965	-0.525261	0.0260259	-0.668014	0.0442603	-0.596033	0.0213164	-0.691934	0.0342289	-0.6379	0.00668354	-0.836784
HIP_FLEXION	90	0.0478225	-0.591358	0.0171154	-0.718949	0.0362034	-0.621994	0.0180781	-0.71197	0.025854	-0.673874	0.00532522	-0.862456
HIP_FLEXION	91	0.0331042	-0.639281	0.0129985	-0.751298	0.0315814	-0.639553	0.0169823	-0.719704	0.0213346	-0.698365	0.0046711	-0.87786
HIP_FLEXION	92	0.024035	-0.679421	0.0109238	-0.771753	0.0291561	-0.649807	0.0173912	-0.717495	0.020054	-0.706539	0.00430208	-0.888342
HIP_FLEXION	93	0.020625	-0.698469	0.0107358	-0.774389	0.0285592	-0.652755	0.0188019	-0.708951	0.0217233	-0.69771	0.0045537	-0.884396
HIP_FLEXION	94	0.0188604	-0.709652	0.011878	-0.763742	0.0289074	-0.651896	0.0214706	-0.693802	0.0234232	-0.689442	0.00496318	-0.876818
HIP_FLEXION	95	0.0197581	-0.704821	0.0132577	-0.752028	0.0297138	-0.649108	0.0243752	-0.679154	0.0254037	-0.680591	0.00548677	-0.868067
HIP_FLEXION	96	0.0214723	-0.695362	0.015841	-0.732361	0.0315942	-0.642158	0.0262269	-0.671132	0.0267023	-0.675382	0.00588208	-0.861946
HIP_FLEXION	97	0.0246781	-0.678831	0.0190965	-0.71106	0.0328005	-0.638116	0.0274292	-0.666234	0.0270698	-0.674931	0.0061538	-0.858418
HIP_FLEXION	98	0.0293856	-0.657888	0.0230807	-0.689246	0.0345966	-0.632167	0.0286514	-0.661634	0.0277719	-0.672968	0.00652759	-0.852851
HIP_FLEXION	99	0.0356107	-0.634106	0.027166	-0.670021	0.0370863	-0.62402	0.030599	-0.653936	0.0295941	-0.666229	0.00730699	-0.841161
HIP_FLEXION	100	0.0446558	-0.605097	0.0321877	-0.649661	0.0415968	-0.609918	0.0343517	-0.639889	0.0344079	-0.647851	0.00838949	-0.825999
HIP_ROTATION	1	0.523458	0.190687	0.403652	0.252084	0.970824	0.0108729	0.707345	0.112635	0.500164	0.207248	0.598078	0.162717
HIP_ROTATION	2	0.475698	0.213534	0.351323	0.282145	0.899572	0.0375795	0.612933	0.152106	0.40501	0.256743	0.455678	0.231193
HIP_ROTATION	3	0.450458	0.226472	0.304872	0.311339	0.799511	0.0758038	0.469553	0.21807	0.280771	0.334153	0.261599	0.349849
HIP_ROTATION	4	0.436226	0.234256	0.256105	0.345482	0.678772	0.123912	0.31597	0.303805	0.177036	0.420709	0.139211	0.463257
HIP_ROTATION	5	0.424851	0.240846	0.222922	0.371332	0.5749	0.168249	0.193532	0.396093	0.102503	0.512489	0.0679044	0.575247
HIP_ROTATION	6	0.391917	0.258861	0.184398	0.405097	0.476493	0.214005	0.109901	0.489968	0.0604997	0.592847	0.0376695	0.65758
HIP_ROTATION	7	0.310085	0.307815	0.149218	0.440958	0.383692	0.262288	0.0664876	0.565367	0.0390274	0.654632	0.0238275	0.717015
HIP_ROTATION	8	0.222664	0.370782	0.122632	0.473217	0.30344	0.310602	0.0423464	0.628922	0.0258472	0.710019	0.016847	0.759299
HIP_ROTATION	9	0.158494	0.430102	0.0885735	0.524392	0.246086	0.351064	0.0296358	0.677018	0.018564	0.752772	0.0130112	0.789243
HIP_ROTATION	10	0.108909	0.491062	0.0641431	0.573071	0.188698	0.39909	0.0222428	0.714549	0.0141836	0.785915	0.0102744	0.814829
HIP_ROTATION	11	0.0810607	0.536751	0.0433629	0.629137	0.148163	0.440264	0.0172847	0.746532	0.010871	0.817444	0.00930079	0.823645
HIP_ROTATION	12	0.0640729	0.572357	0.0312422	0.674009	0.118099	0.476887	0.0141893	0.771292	0.0081254	0.850718	0.00824652	0.835357
HIP_ROTATION	13	0.0542441	0.597343	0.0252105	0.702483	0.099111	0.504367	0.012322	0.788906	0.00636374	0.878974	0.00720465	0.849361
HIP_ROTATION	14	0.0519846	0.604688	0.0237576	0.710744	0.0910929	0.517228	0.0114838	0.798187	0.00554443	0.895284	0.00630478	0.865272
HIP_ROTATION	15	0.0570234	0.592688	0.0279429	0.689584	0.0955544	0.509966	0.012367	0.790168	0.00505702	0.907214	0.00572501	0.878873
HIP_ROTATION	16	0.0655434	0.573447	0.0379908	0.648744	0.111273	0.48626	0.0146637	0.770168	0.00522084	0.90555	0.00530131	0.89144
HIP_ROTATION	17	0.0753137	0.55352	0.0540403	0.599643	0.141961	0.447101	0.0195479	0.73433	0.0058706	0.893283	0.00537632	0.8942
HIP_ROTATION	18	0.0865717	0.532528	0.0756148	0.550582	0.18648	0.400748	0.0271497	0.691831	0.0071135	0.870762	0.00595057	0.885971
HIP_ROTATION	19	0.0900219	0.526199	0.100587	0.506765	0.244021	0.352225	0.038278	0.645593	0.00841767	0.850178	0.00670704	0.874448
HIP_ROTATION	20	0.0899402	0.525856	0.13592	0.458277	0.302486	0.310883	0.0524759	0.601364	0.0103536	0.823824	0.00801562	0.855056
HIP_ROTATION	21	0.0827142	0.537918	0.186835	0.403453	0.342687	0.285603	0.0697135	0.560057	0.0117623	0.806478	0.00877434	0.844461
HIP_ROTATION	22	0.0738536	0.55422	0.23277	0.362677	0.356566	0.277163	0.0798652	0.539544	0.0134433	0.788875	0.00974523	0.832312
HIP_ROTATION	23	0.0675765	0.566708	0.280911	0.325877	0.348763	0.281623	0.0828934	0.533561	0.0149663	0.775058	0.010817	0.819657
HIP_ROTATION	24	0.0658212	0.570061	0.234692	0.360331	0.317645	0.300487	0.0811045	0.536748	0.0160877	0.765792	0.0117308	0.80971
HIP_ROTATION	25	0.0671016	0.56701	0.166415	0.422806	0.286224	0.320858	0.0731806	0.552024	0.0155672	0.770419	0.0121409	0.805271
HIP_ROTATION	26	0.0695563	0.5616	0.126982	0.468506	0.263013	0.336963	0.0661209	0.566825	0.0149698	0.776257	0.0123677	0.803121
HIP_ROTATION	27	0.0707045	0.55909	0.110881	0.490611	0.254493	0.3431	0.0591016	0.583009	0.0138531	0.786841	0.0129489	0.797919
HIP_ROTATION	28	0.0730559	0.554338	0.109233	0.492948	0.253949	0.343486	0.0554566	0.5922	0.0132147	0.793831	0.0129525	0.798344
HIP_ROTATION	29	0.0741668	0.55209	0.124145	0.47239	0.269249	0.332352	0.0578083	0.586196	0.0136381	0.790693	0.013404	0.794542
HIP_ROTATION	30	0.0757147	0.548872	0.148986	0.442411	0.293567	0.315576	0.0642168	0.571185	0.0155105	0.775198	0.0168692	0.765338
HIP_ROTATION	31	0.0794241	0.541426	0.16615	0.423913	0.325846	0.294745	0.0778617	0.54287	0.019037	0.749675	0.0217825	0.732206
HIP_ROTATION	32	0.0827603	0.535065	0.182424	0.407748	0.353422	0.278055	0.0935465	0.515031	0.0242727	0.718256	0.030008	0.689315
HIP_ROTATION	33	0.0868247	0.5275	0.187129	0.403223	0.379074	0.263274	0.115878	0.481718	0.0334066	0.675727	0.0448714	0.63328
HIP_ROTATION	34	0.0896384	0.522214	0.192647	0.398135	0.38915	0.257652	0.139238	0.452129	0.0459811	0.631542	0.0637759	0.582227
HIP_ROTATION	35	0.0927712	0.516588	0.193232	0.397518	0.397241	0.253229	0.156362	0.433039	0.0615951	0.589512	0.0925143	0.525377
HIP_ROTATION	36	0.0982839	0.507365	0.189055	0.401293	0.398366	0.252687	0.168922	0.420124	0.0801072	0.550185	0.12674	0.474789
HIP_ROTATION	37	0.103866	0.498451	0.191866	0.398599	0.399876	0.251933	0.175865	0.413413	0.0997452	0.515938	0.16378	0.431317
HIP_ROTATION	38	0.110207	0.488795	0.195683	0.39497	0.405602	0.248896	0.178737	0.410774	0.122163	0.48301	0.202084	0.393829
HIP_ROTATION	39	0.117601	0.478254	0.205891	0.385841	0.413348	0.244845	0.183377	0.406429	0.143428	0.455967	0.235838	0.365228
HIP_ROTATION	40	0.12414	0.469286	0.214685	0.378251	0.42949	0.236439	0.189842	0.400393	0.174576	0.421528	0.256433	0.349177
HIP_ROTATION	41	0.131674	0.459536	0.228423	0.366867	0.442936	0.229622	0.196429	0.394374	0.195521	0.401194	0.267	0.34138
HIP_ROTATION	42	0.140443	0.448794	0.236252	0.360603	0.462768	0.219704	0.207791	0.384346	0.222659	0.376897	0.278702	0.333125
HIP_ROTATION	43	0.147432	0.440574	0.244927	0.35385	0.482212	0.210225	0.220871	0.37318	0.251218	0.35385	0.284823	0.329056
HIP_ROTATION	44	0.154463	0.432569	0.250503	0.349642	0.503221	0.200259	0.227505	0.367751	0.281139	0.331503	0.290075	0.325773
HIP_ROTATION	45	0.163937	0.422341	0.255454	0.345986	0.517676	0.19352	0.230386	0.365425	0.293344	0.32276	0.293475	0.323799
HIP_ROTATION	46	0.17016	0.41577	0.264898	0.339148	0.529989	0.187938	0.230212	0.365547	0.314847	0.308259	0.303993	0.317025
HIP_ROTATION	47	0.178076	0.407739	0.272369	0.333843	0.533841	0.186268	0.224839	0.369906	0.329761	0.298438	0.307576	0.31508
HIP_ROTATION	48	0.184974	0.400888	0.281427	0.327633	0.542875	0.182229	0.223179	0.371391	0.339257	0.292209	0.316245	0.309442
HIP_ROTATION	49	0.196249	0.390361	0.289872	0.322027	0.533248	0.18675	0.216301	0.377067	0.338541	0.292366	0.311735	0.312249
HIP_ROTATION	50	0.201093	0.385872	0.294818	0.318735	0.524302	0.190941	0.204275	0.387384	0.333299	0.295133	0.303302	0.317724
HIP_ROTATION	51	0.205991	0.381462	0.298411	0.316402	0.514231	0.195719	0.183645	0.406093	0.322618	0.301487	0.297425	0.321102
HIP_ROTATION	52	0.219782	0.369643	0.300469	0.314879	0.483261	0.210507	0.170882	0.41849	0.306155	0.311587	0.278247	0.333744
HIP_ROTATION	53	0.211561	0.376233	0.289289	0.322297	0.452964	0.225616	0.159565	0.429963	0.29929	0.315775	0.263844	0.343394
HIP_ROTATION	54	0.211075	0.376394	0.274423	0.332245	0.420728	0.242264	0.144796	0.446026	0.290166	0.32174	0.250881	0.352285
HIP_ROTATION	55	0.201119	0.384547	0.247974	0.351202	0.381088	0.263967	0.139311	0.452229	0.273103	0.33362	0.242625	0.357987
HIP_ROTATION	56	0.189307	0.394803	0.218816	0.374081	0.343418	0.285972	0.136676	0.455461	0.27372	0.333468	0.238099	0.361231
HIP_ROTATION	57	0.17652	0.406494	0.199893	0.390165	0.317213	0.302426	0.13543	0.457228	0.271546	0.335657	0.236344	0.362509
HIP_ROTATION	58	0.168643	0.414091	0.176544	0.412004	0.294146	0.317754	0.140674	0.451528	0.268922	0.338282	0.236676	0.362585
HIP_ROTATION	59	0.156134	0.42685	0.16426	0.424757	0.280892	0.327113	0.162196	0.428248	0.270042	0.338552	0.228323	0.369937
HIP_ROTATION	60	0.148326	0.435544	0.155618	0.434491	0.278745	0.328876	0.181863	0.40901	0.257538	0.348836	0.210677	0.385734
HIP_ROTATION	61	0.142204	0.442773	0.158058	0.432556	0.278788	0.3292	0.199035	0.393743	0.234785	0.367588	0.176284	0.418818
HIP_ROTATION	62	0.145472	0.439717	0.166493	0.424299	0.284724	0.325489	0.202253	0.391383	0.192517	0.405301	0.129536	0.472561
HIP_ROTATION	63	0.149059	0.436398	0.167922	0.423602	0.27418	0.333348	0.179081	0.413391	0.143411	0.457767	0.09152	0.529564
HIP_ROTATION	64	0.153804	0.432059	0.167714	0.424518	0.244839	0.355328	0.140144	0.455458	0.0958686	0.52403	0.0606824	0.59236
HIP_ROTATION	65	0.158248	0.42812	0.156944	0.436479	0.211495	0.382687	0.0957194	0.516742	0.0602737	0.594335	0.0379842	0.659154
HIP_ROTATION	66	0.159533	0.42736	0.13104	0.46702	0.162858	0.428379	0.0607915	0.584377	0.0398962	0.652619	0.0239916	0.719858
HIP_ROTATION	67	0.154955	0.432495	0.106857	0.499835	0.130956	0.464336	0.0392982	0.644919	0.0295049	0.692758	0.0184797	0.752076
HIP_ROTATION	68	0.146695	0.441721	0.0835382	0.537789	0.111782	0.489284	0.0294863	0.682642	0.0252587	0.712104	0.0184513	0.750544
HIP_ROTATION	69	0.13341	0.457122	0.0674376	0.569309	0.111292	0.489482	0.0262382	0.697434	0.0268702	0.703327	0.0208863	0.733379
HIP_ROTATION	70	0.116695	0.478502	0.0634948	0.577493	0.133109	0.460399	0.0296527	0.681318	0.0334252	0.674258	0.0275248	0.696793
HIP_ROTATION	71	0.11195	0.48492	0.0666949	0.569379	0.173302	0.416216	0.0386506	0.645985	0.0447359	0.634328	0.0395958	0.647826
HIP_ROTATION	72	0.110241	0.487328	0.0723053	0.556677	0.23202	0.364301	0.0561192	0.594502	0.0620551	0.588183	0.0560301	0.599513
HIP_ROTATION	73	0.113011	0.483202	0.0847804	0.532163	0.310732	0.30826	0.0790395	0.544882	0.0830407	0.545657	0.0774538	0.552766
HIP_ROTATION	74	0.122415	0.470355	0.0996185	0.506929	0.383135	0.264758	0.104251	0.50289	0.102581	0.513424	0.0989223	0.516007
HIP_ROTATION	75	0.130628	0.459829	0.110798	0.489832	0.434603	0.237071	0.1293	0.468862	0.119608	0.489355	0.118925	0.487212
HIP_ROTATION	76	0.139488	0.448896	0.11762	0.480239	0.459881	0.224174	0.147507	0.447464	0.132588	0.472918	0.130064	0.473172
HIP_ROTATION	77	0.146056	0.441284	0.123944	0.472049	0.476067	0.216078	0.15225	0.442376	0.133664	0.471843	0.137089	0.464861
HIP_ROTATION	78	0.154916	0.431411	0.130795	0.463762	0.4525	0.227866	0.147333	0.448003	0.124991	0.483078	0.131717	0.471647
HIP_ROTATION	79	0.15849	0.427389	0.128976	0.466122	0.425233	0.241846	0.127004	0.472526	0.112731	0.499824	0.117959	0.489747
HIP_ROTATION	80	0.161732	0.424031	0.125224	0.471284	0.402592	0.253846	0.110171	0.495122	0.0961479	0.524803	0.100634	0.514897
HIP_ROTATION	81	0.176938	0.408546	0.113828	0.486911	0.372701	0.270218	0.0914718	0.523506	0.0776069	0.557247	0.0817675	0.546519
HIP_ROTATION	82	0.172538	0.412877	0.100645	0.506264	0.356733	0.279138	0.074193	0.554303	0.0641061	0.585107	0.0632128	0.584045
HIP_ROTATION	83	0.185202	0.400539	0.0977709	0.51095	0.358558	0.277614	0.0625356	0.578398	0.0533859	0.610685	0.0500624	0.616551
HIP_ROTATION	84	0.204822	0.383014	0.0997622	0.507905	0.360994	0.275722	0.0576735	0.588819	0.045916	0.630736	0.0397489	0.647538
HIP_ROTATION	85	0.225894	0.365378	0.112462	0.488906	0.371102	0.269389	0.0578066	0.587372	0.0436482	0.63671	0.0343016	0.666054
HIP_ROTATION	86	0.255518	0.34286	0.129775	0.466124	0.407962	0.248541	0.0589921	0.583178	0.0447193	0.632048	0.03355	0.667516
HIP_ROTATION	87	0.285874	0.321505	0.154536	0.43723	0.462416	0.220155	0.0671219	0.563721	0.0476244	0.622107	0.0339432	0.664212
HIP_ROTATION	88	0.324182	0.296681	0.198834	0.393286	0.512427	0.195877	0.0801226	0.536822	0.0564279	0.597231	0.0376898	0.649224
HIP_ROTATION	89	0.377847	0.26494	0.243386	0.356284	0.583907	0.163466	0.0989389	0.504188	0.0669423	0.571304	0.0426003	0.631182
HIP_ROTATION	90	0.424077	0.239818	0.295787	0.318319	0.647371	0.13631	0.122073	0.470719	0.0823101	0.539457	0.0505586	0.60608
HIP_ROTATION	91	0.4707	0.216157	0.348352	0.284774	0.692628	0.117618	0.147505	0.439492	0.0986252	0.511359	0.0600459	0.581316
HIP_ROTATION	92	0.508021	0.198101	0.384757	0.263211	0.739835	0.0986826	0.168051	0.417287	0.111799	0.49126	0.0707851	0.55728
HIP_ROTATION	93	0.530224	0.187671	0.417318	0.245035	0.782251	0.0820133	0.204789	0.382632	0.136872	0.458416	0.0905967	0.520702
HIP_ROTATION	94	0.544804	0.180894	0.441833	0.231853	0.828254	0.0642943	0.256312	0.341626	0.173557	0.41829	0.128659	0.466528
HIP_ROTATION	95	0.548077	0.179306	0.45861	0.223109	0.890239	0.040876	0.330155	0.292471	0.233815	0.365278	0.194208	0.398075
HIP_ROTATION	96	0.557705	0.174916	0.474082	0.215332	0.942739	0.0212699	0.435883	0.233616	0.322703	0.303006	0.310866	0.310374
HIP_ROTATION	97	0.564629	0.171807	0.475985	0.214337	0.991397	-0.00319286	0.561851	0.173769	0.426507	0.243543	0.455287	0.228869
HIP_ROTATION	98	0.566804	0.170891	0.478063	0.21344	0.959393	-0.0150851	0.662736	0.130608	0.516093	0.198909	0.596981	0.162291
HIP_ROTATION	99	0.557251	0.175186	0.458098	0.22345	0.950261	-0.0184993	0.730089	0.103376	0.547954	0.184243	0.634338	0.146465
HIP_ROTATION	100	0.534702	0.185451	0.436617	0.23463	0.999508	0.000183203	0.721984	0.106703	0.509595	0.202661	0.590668	0.166026
KNEE_ADDUCTION	1	0.798108	0.0769679	0.774796	0.0863287	0.646315	-0.137589	0.669637	0.12868	0.63252	0.146003	0.676806	0.127023
KNEE_ADDUCTION	2	0.799256	0.076511	0.772642	0.0872279	0.639923	-0.140397	0.688489	0.120917	0.665771	0.131958	0.693376	0.120156
KNEE_ADDUCTION	3	0.791311	0.0795973	0.765693	0.0899194	0.643227	-0.139045	0.699146	0.116482	0.687321	0.122943	0.704676	0.115466
KNEE_ADDUCTION	4	0.763602	0.0904574	0.75262	0.0950002	0.644425	-0.138508	0.704258	0.114292	0.720046	0.109365	0.725769	0.106709
KNEE_ADDUCTION	5	0.74156	0.0991814	0.755824	0.0936081	0.641014	-0.139857	0.709283	0.112066	0.771125	0.0886056	0.766575	0.0901045
KNEE_ADDUCTION	6	0.712776	0.110769	0.740931	0.099444	0.637882	-0.141091	0.724484	0.105782	0.830101	0.0652188	0.834363	0.063306
KNEE_ADDUCTION	7	0.700229	0.11596	0.731192	0.103319	0.642236	-0.139264	0.756219	0.0930468	0.910585	0.0340792	0.931885	0.0258222
KNEE_ADDUCTION	8	0.684965	0.122347	0.726645	0.105224	0.652477	-0.135098	0.787458	0.0807977	0.980231	0.00751584	0.974049	-0.00982265
KNEE_ADDUCTION	9	0.680435	0.12431	0.705176	0.113991	0.667806	-0.128939	0.817677	0.0691402	0.965108	-0.0132783	0.907366	-0.0351654
KNEE_ADDUCTION	10	0.649239	0.137312	0.679942	0.124452	0.706707	-0.113221	0.83349	0.0631524	0.948281	-0.019729	0.880053	-0.0456781
KNEE_ADDUCTION	11	0.62587	0.147164	0.644219	0.139399	0.749075	-0.0963287	0.824635	0.0666643	0.968204	-0.012148	0.875787	-0.0474097
KNEE_ADDUCTION	12	0.607807	0.154791	0.620692	0.14934	0.796188	-0.0777947	0.805779	0.074041	0.987072	0.00494486	0.911306	-0.0338195
KNEE_ADDUCTION	13	0.592586	0.161319	0.607731	0.154772	0.836229	-0.0622248	0.784644	0.0823012	0.942671	0.0219512	0.953287	-0.0177973
KNEE_ADDUCTION	14	0.582673	0.165609	0.600409	0.157796	0.869918	-0.049234	0.76409	0.0903432	0.912942	0.033349	0.982648	-0.00660753
KNEE_ADDUCTION	15	0.573968	0.169393	0.599685	0.157944	0.882123	-0.0445206	0.767558	0.0889061	0.902116	0.0374761	0.997088	-0.00110808
KNEE_ADDUCTION	16	0.556615	0.177061	0.594081	0.160246	0.882449	-0.0443411	0.774272	0.0861933	0.903889	0.0367393	0.994414	-0.00212495
KNEE_ADDUCTION	17	0.527682	0.190145	0.585909	0.163678	0.868708	-0.0495262	0.789796	0.0800695	0.91066	0.0341019	0.975099	-0.00946931
KNEE_ADDUCTION	18	0.501828	0.202088	0.576503	0.167748	0.84915	-0.0569493	0.810058	0.0721582	0.935987	0.0243877	0.943627	-0.021458
KNEE_ADDUCTION	19	0.48001	0.212418	0.578406	0.166802	0.825215	-0.0660907	0.821557	0.0676922	0.950198	0.0189532	0.921804	-0.0298034
KNEE_ADDUCTION	20	0.478027	0.213234	0.589494	0.161887	0.796881	-0.0770089	0.838327	0.0612287	0.960274	0.0151075	0.887989	-0.0427931
KNEE_ADDUCTION	21	0.489459	0.207584	0.533083	0.187112	0.776936	-0.0847398	0.853649	0.055352	0.968395	0.0120127	0.87339	-0.0484522
KNEE_ADDUCTION	22	0.511863	0.196831	0.495393	0.204685	0.757197	-0.0924639	0.86912	0.0494409	0.972137	0.0105894	0.872806	-0.0487056
KNEE_ADDUCTION	23	0.541415	0.183073	0.475309	0.214303	0.747345	-0.0963382	0.866426	0.050475	0.972601	0.0104115	0.879348	-0.0461936
KNEE_ADDUCTION	24	0.571578	0.16947	0.484687	0.209839	0.74514	-0.097208	0.867825	0.0499538	0.965088	0.0132711	0.909656	-0.0345326
KNEE_ADDUCTION	25	0.591228	0.160795	0.532319	0.187635	0.74625	-0.0967851	0.85331	0.0555255	0.952392	0.0181095	0.942452	-0.0219648
KNEE_ADDUCTION	26	0.593155	0.159908	0.568141	0.171566	0.751217	-0.0948427	0.843789	0.0591947	0.925993	0.0281884	0.985868	-0.00538663
KNEE_ADDUCTION	27	0.587765	0.162234	0.606358	0.154854	0.755838	-0.0930384	0.822042	0.0675928	0.908498	0.0349019	0.970888	0.0110952
KNEE_ADDUCTION	28	0.577966	0.166534	0.614581	0.151357	0.763158	-0.0901736	0.802476	0.0752001	0.880237	0.0457877	0.936177	0.0243378
KNEE_ADDUCTION	29	0.567276	0.171277	0.602386	0.15661	0.77269	-0.0864577	0.776192	0.0854975	0.856413	0.055037	0.893066	0.0408582
KNEE_ADDUCTION	30	0.558509	0.175168	0.585546	0.163962	0.794887	-0.0778244	0.751888	0.0951297	0.832111	0.0645449	0.856193	0.0550978
KNEE_ADDUCTION	31	0.553669	0.17733	0.573687	0.169208	0.816417	-0.0695129	0.72919	0.104233	0.80545	0.0750726	0.822648	0.0681876
KNEE_ADDUCTION	32	0.543306	0.181978	0.564988	0.173071	0.842185	-0.059619	0.703044	0.114842	0.777395	0.0862768	0.790199	0.0810137
KNEE_ADDUCTION	33	0.535572	0.185461	0.558747	0.175876	0.859949	-0.0528372	0.674824	0.126472	0.7555	0.0951432	0.758387	0.0937688
KNEE_ADDUCTION	34	0.531777	0.187122	0.562914	0.17402	0.869505	-0.0492064	0.651494	0.136237	0.73294	0.104356	0.730565	0.105104
KNEE_ADDUCTION	35	0.527963	0.188816	0.571648	0.170138	0.864265	-0.0512127	0.642603	0.140023	0.717521	0.110749	0.708963	0.114042
KNEE_ADDUCTION	36	0.527646	0.188881	0.589606	0.162237	0.847173	-0.0577559	0.640852	0.140788	0.712218	0.11299	0.694675	0.120043
KNEE_ADDUCTION	37	0.527361	0.188956	0.613143	0.152045	0.824981	-0.0663057	0.65328	0.135602	0.717953	0.110691	0.690329	0.121925
KNEE_ADDUCTION	38	0.530847	0.187298	0.634282	0.143031	0.797879	-0.0768307	0.673138	0.127357	0.73326	0.104492	0.695086	0.120009
KNEE_ADDUCTION	39	0.535232	0.185257	0.660875	0.131895	0.771207	-0.0873057	0.697561	0.11735	0.754636	0.0958718	0.710638	0.113634
KNEE_ADDUCTION	40	0.538332	0.183829	0.684391	0.122201	0.752735	-0.0946557	0.721472	0.107687	0.779195	0.0860516	0.735687	0.103411
KNEE_ADDUCTION	41	0.543655	0.181384	0.711003	0.111402	0.73477	-0.101877	0.742828	0.0991414	0.802736	0.0767187	0.765878	0.0912506
KNEE_ADDUCTION	42	0.548867	0.179028	0.735648	0.101536	0.719458	-0.108106	0.76274	0.0912535	0.821193	0.0694505	0.798066	0.0784356
KNEE_ADDUCTION	43	0.560812	0.173683	0.764903	0.0899686	0.706098	-0.113602	0.775266	0.0863313	0.83887	0.062515	0.829794	0.0659323
KNEE_ADDUCTION	44	0.569615	0.169778	0.793025	0.0789752	0.693178	-0.11897	0.789843	0.080619	0.853409	0.0568334	0.85973	0.0542276
KNEE_ADDUCTION	45	0.582633	0.164072	0.822086	0.0677214	0.679397	-0.124738	0.804768	0.074802	0.875718	0.0481152	0.883605	0.0449447
KNEE_ADDUCTION	46	0.599148	0.156929	0.852822	0.0559043	0.663529	-0.131429	0.823602	0.0674818	0.904527	0.036911	0.912574	0.0337218
KNEE_ADDUCTION	47	0.618532	0.148665	0.887209	0.0427659	0.642178	-0.140507	0.847933	0.0580711	0.946201	0.0207689	0.943826	0.0216527
KNEE_ADDUCTION	48	0.643223	0.138305	0.930088	0.0264664	0.619471	-0.150317	0.882382	0.0448182	0.994812	0.00200157	0.985996	0.00539755
KNEE_ADDUCTION	49	0.671991	0.126441	0.968593	0.0118827	0.593904	-0.16154	0.924293	0.0287969	0.937183	-0.0242726	0.965471	-0.0133214
KNEE_ADDUCTION	50	0.699776	0.115197	0.983429	-0.0062714	0.56476	-0.174616	0.967767	0.0122495	0.868847	-0.0508945	0.916898	-0.0321434
KNEE_ADDUCTION	51	0.736912	0.100374	0.939466	-0.0229389	0.539526	-0.186192	0.992732	-0.00276273	0.806991	-0.0753645	0.885927	-0.0442413
KNEE_ADDUCTION	52	0.770449	0.0871945	0.894501	-0.0400684	0.520114	-0.19534	0.954456	-0.0173289	0.763773	-0.0928094	0.87066	-0.050285
KNEE_ADDUCTION	53	0.804108	0.0741288	0.851641	-0.0565256	0.499695	-0.205121	0.924327	-0.0288397	0.734196	-0.104952	0.875631	-0.0483961
KNEE_ADDUCTION	54	0.846098	0.058019	0.818176	-0.0695032	0.497673	-0.206175	0.929679	-0.0268186	0.7355	-0.104524	0.906292	-0.0364376
KNEE_ADDUCTION	55	0.876506	0.0464602	0.798904	-0.0770637	0.507636	-0.201515	0.955579	-0.0169404	0.760867	-0.0942759	0.953127	-0.0182155
KNEE_ADDUCTION	56	0.905365	0.035562	0.801241	-0.0761971	0.539769	-0.186523	0.98736	-0.00482522	0.799829	-0.0786689	0.996864	-0.00121988
KNEE_ADDUCTION	57	0.914088	0.0322957	0.815699	-0.070621	0.567896	-0.173901	0.968446	0.0120642	0.82369	-0.0692967	0.968453	0.0123032
KNEE_ADDUCTION	58	0.912478	0.0329355	0.854716	-0.055561	0.609181	-0.155799	0.956204	0.0167818	0.84714	-0.0601227	0.94	0.0234722
KNEE_ADDUCTION	59	0.901788	0.0370344	0.889515	-0.0422269	0.63052	-0.146858	0.995874	0.00158343	0.820004	-0.0712143	0.933812	0.0259646
KNEE_ADDUCTION	60	0.887315	0.04261	0.916077	-0.0321154	0.622266	-0.150738	0.916676	-0.0321187	0.78417	-0.0860013	0.926238	0.0290238
KNEE_ADDUCTION	61	0.874844	0.0474978	0.8991	-0.0387516	0.60055	-0.160613	0.791877	-0.0811884	0.742944	-0.103266	0.900656	0.0392143
KNEE_ADDUCTION	62	0.916775	0.0316201	0.839402	-0.062118	0.540622	-0.188127	0.664532	-0.133765	0.715806	-0.11484	0.842223	0.0625952
KNEE_ADDUCTION	63	0.990154	0.00374875	0.746249	-0.0995046	0.479163	-0.21806	0.579173	-0.171418	0.718709	-0.113648	0.789468	0.0839391
KNEE_ADDUCTION	64	0.883913	-0.0445507	0.623143	-0.15158	0.44374	-0.236388	0.53853	-0.190398	0.729575	-0.108911	0.754227	0.098282
KNEE_ADDUCTION	65	0.729199	-0.106127	0.518814	-0.199525	0.412993	-0.252808	0.53063	-0.19412	0.768111	-0.0926306	0.723921	0.110708
KNEE_ADDUCTION	66	0.567608	-0.176069	0.441581	-0.238407	0.419387	-0.249204	0.546993	-0.186341	0.760807	-0.0953946	0.718391	0.112774
KNEE_ADDUCTION	67	0.431972	-0.242922	0.39105	-0.266022	0.417912	-0.249736	0.569321	-0.175818	0.741635	-0.10311	0.772445	0.0902734
KNEE_ADDUCTION	68	0.337191	-0.297448	0.369683	-0.278413	0.415082	-0.250873	0.57354	-0.173818	0.691555	-0.12396	0.892281	0.0421805
KNEE_ADDUCTION	69	0.292842	-0.325998	0.37167	-0.277363	0.394745	-0.261783	0.569219	-0.175694	0.620589	-0.154751	0.983896	-0.00628048
KNEE_ADDUCTION	70	0.27939	-0.334754	0.3628	-0.283002	0.34137	-0.292671	0.525951	-0.195906	0.543303	-0.19032	0.867962	-0.0517391
KNEE_ADDUCTION	71	0.27643	-0.336557	0.362324	-0.283637	0.301731	-0.317979	0.487907	-0.21449	0.484884	-0.21916	0.765112	-0.0929804
KNEE_ADDUCTION	72	0.285531	-0.329879	0.379055	-0.274064	0.264055	-0.344068	0.436953	-0.240682	0.446499	-0.239335	0.69624	-0.121545
KNEE_ADDUCTION	73	0.290393	-0.326629	0.387348	-0.269361	0.240306	-0.362167	0.421964	-0.248853	0.445008	-0.240542	0.660973	-0.136594
KNEE_ADDUCTION	74	0.308492	-0.314739	0.404812	-0.259485	0.239379	-0.36305	0.435716	-0.241683	0.47002	-0.227688	0.659367	-0.13733
KNEE_ADDUCTION	75	0.337862	-0.29618	0.436126	-0.242464	0.261615	-0.346353	0.469322	-0.224416	0.523946	-0.200954	0.687171	-0.125505
KNEE_ADDUCTION	76	0.371574	-0.276023	0.483879	-0.217808	0.306112	-0.315731	0.535926	-0.191928	0.601124	-0.164879	0.74767	-0.100378
KNEE_ADDUCTION	77	0.41697	-0.250697	0.534509	-0.193166	0.356712	-0.284325	0.636052	-0.146701	0.708382	-0.117971	0.822913	-0.069887
KNEE_ADDUCTION	78	0.473347	-0.22114	0.593869	-0.165816	0.439278	-0.238533	0.751964	-0.0979863	0.837015	-0.0649276	0.915922	-0.0330175
KNEE_ADDUCTION	79	0.54051	-0.18846	0.676903	-0.129557	0.527327	-0.195034	0.904779	-0.0370951	0.968298	-0.0125515	0.972187	0.010922
KNEE_ADDUCTION	80	0.62037	-0.152321	0.761804	-0.0942122	0.607479	-0.158621	0.956041	0.0171049	0.898057	0.0405039	0.86806	0.0521192
KNEE_ADDUCTION	81	0.678132	-0.127404	0.866645	-0.052181	0.694399	-0.121416	0.833704	0.0652002	0.779888	0.0884393	0.769811	0.0919398
KNEE_ADDUCTION	82	0.783324	-0.0843123	0.98297	-0.00663381	0.759372	-0.0947212	0.71969	0.111541	0.686962	0.127647	0.684403	0.127853
KNEE_ADDUCTION	83	0.84337	-0.0605103	0.920744	0.0309244	0.791882	-0.0816559	0.636944	0.146781	0.613967	0.159848	0.625142	0.153831
KNEE_ADDUCTION	84	0.890179	-0.042265	0.854254	0.0570834	0.810296	-0.074322	0.592729	0.166343	0.56992	0.179983	0.586232	0.171431
KNEE_ADDUCTION	85	0.93151	-0.0262993	0.818144	0.0714126	0.808151	-0.07518	0.566681	0.17809	0.555056	0.186736	0.579768	0.174308
KNEE_ADDUCTION	86	0.959014	-0.0157244	0.789707	0.0827831	0.768826	-0.0909676	0.564951	0.178667	0.558183	0.184882	0.605136	0.16253
KNEE_ADDUCTION	87	0.982462	-0.00672445	0.778401	0.0872596	0.709667	-0.115112	0.583011	0.17013	0.586871	0.171089	0.65361	0.140792
KNEE_ADDUCTION	88	0.999204	-0.000305152	0.813423	0.0730312	0.639149	-0.144733	0.622165	0.15229	0.643627	0.145112	0.729295	0.108292
KNEE_ADDUCTION	89	0.985909	0.00539755	0.852864	0.0572339	0.558721	-0.180044	0.67952	0.127255	0.716965	0.11323	0.808393	0.0756576
KNEE_ADDUCTION	90	0.961711	0.0146593	0.90697	0.0359259	0.488947	-0.212345	0.753437	0.0963876	0.800261	0.0786701	0.893023	0.0418052
KNEE_ADDUCTION	91	0.918225	0.0313035	0.955697	0.0170019	0.440608	-0.23569	0.822283	0.0686586	0.870525	0.0504542	0.956688	0.0168195
KNEE_ADDUCTION	92	0.859455	0.0538874	0.980002	0.00763802	0.411902	-0.249677	0.877833	0.0468055	0.913268	0.0335766	0.982225	0.00687245
KNEE_ADDUCTION	93	0.785175	0.0827926	0.983463	0.00628855	0.419109	-0.244732	0.896007	0.0396629	0.908694	0.0352268	0.970511	0.0113585
KNEE_ADDUCTION	94	0.71268	0.11161	0.947324	0.0199733	0.446306	-0.229693	0.879223	0.0459837	0.864075	0.0524299	0.916256	0.0321999
KNEE_ADDUCTION	95	0.66591	0.130644	0.898726	0.0383802	0.498024	-0.203599	0.819114	0.0690751	0.784535	0.0835595	0.835284	0.0635016
KNEE_ADDUCTION	96	0.649799	0.13717	0.84118	0.0603336	0.552498	-0.178006	0.748647	0.0966809	0.6975	0.118633	0.755112	0.0950979
KNEE_ADDUCTION	97	0.660417	0.132536	0.800279	0.0761303	0.608581	-0.15321	0.678181	0.125136	0.63262	0.145819	0.701022	0.116955
KNEE_ADDUCTION	98	0.696759	0.117418	0.776307	0.0855395	0.636253	-0.141445	0.638747	0.141556	0.591924	0.163526	0.66614	0.131411
KNEE_ADDUCTION	99	0.745827	0.0975889	0.771319	0.087577	0.642419	-0.138947	0.632826	0.144055	0.590785	0.164094	0.667181	0.131034
KNEE_ADDUCTION	100	0.79164	0.0794862	0.781385	0.0837007	0.632133	-0.143435	0.656638	0.134068	0.61288	0.154544	0.679307	0.12604
KNEE_FLEXION	1	0.181513	-0.393677	0.354974	-0.271875	0.0948521	-0.49476	0.585709	-0.162797	0.463869	-0.223888	0.788249	-0.0842561
KNEE_FLEXION	2	0.230809	-0.352611	0.405421	-0.244758	0.101449	-0.486028	0.600384	-0.156691	0.578436	-0.17125	0.64293	-0.145145
KNEE_FLEXION	3	0.231147	-0.352955	0.387186	-0.255043	0.0929609	-0.500143	0.542193	-0.182674	0.63098	-0.1485	0.456529	-0.233541
KNEE_FLEXION	4	0.185695	-0.391743	0.330455	-0.28807	0.0817216	-0.520359	0.485225	-0.209596	0.688036	-0.123811	0.343383	-0.298193
KNEE_FLEXION	5	0.144978	-0.433398	0.270345	-0.327588	0.0676544	-0.548557	0.395438	-0.25583	0.660776	-0.134815	0.233867	-0.376289
KNEE_FLEXION	6	0.113451	-0.472617	0.216081	-0.368954	0.0532972	-0.582776	0.316453	-0.302406	0.632513	-0.146304	0.167382	-0.437728
KNEE_FLEXION	7	0.0954432	-0.499295	0.176056	-0.404905	0.0419269	-0.615972	0.233865	-0.360542	0.54454	-0.184942	0.11068	-0.507665
KNEE_FLEXION	8	0.0863001	-0.51455	0.140476	-0.44246	0.0311852	-0.655134	0.168643	-0.418361	0.473424	-0.218422	0.0707624	-0.577308
KNEE_FLEXION	9	0.082081	-0.522037	0.111466	-0.47927	0.0239089	-0.68918	0.118128	-0.476641	0.383024	-0.26568	0.0444522	-0.644859
KNEE_FLEXION	10	0.0792133	-0.527254	0.0869963	-0.517122	0.0178445	-0.725537	0.0847083	-0.527663	0.315339	-0.305975	0.0273156	-0.711089
KNEE_FLEXION	11	0.0767793	-0.531845	0.0675975	-0.554223	0.0145677	-0.750488	0.0644054	-0.567628	0.246694	-0.353678	0.0184492	-0.761547
KNEE_FLEXION	12	0.0736283	-0.538014	0.0557795	-0.581844	0.0123721	-0.770528	0.0537103	-0.593239	0.198291	-0.393893	0.0131101	-0.803135
KNEE_FLEXION	13	0.0696087	-0.546307	0.0495134	-0.598835	0.0119241	-0.775584	0.0505236	-0.601567	0.160214	-0.431548	0.0114925	-0.817578
KNEE_FLEXION	14	0.0671779	-0.551821	0.0480445	-0.603516	0.012741	-0.768501	0.05308	-0.594578	0.134044	-0.46221	0.0111225	-0.819343
KNEE_FLEXION	15	0.0669987	-0.552805	0.05032	-0.59779	0.0147796	-0.751394	0.0604183	-0.576341	0.115857	-0.486801	0.0130622	-0.797685
KNEE_FLEXION	16	0.0695082	-0.548336	0.0568118	-0.581652	0.018225	-0.726617	0.0721159	-0.55103	0.104296	-0.504279	0.0169772	-0.763243
KNEE_FLEXION	17	0.0750541	-0.538148	0.0652823	-0.562784	0.0228203	-0.699277	0.0875692	-0.522534	0.101162	-0.509574	0.0247825	-0.713722
KNEE_FLEXION	18	0.0839336	-0.522742	0.0753878	-0.542813	0.0291208	-0.66884	0.106482	-0.493013	0.101304	-0.509482	0.037189	-0.659092
KNEE_FLEXION	19	0.0942967	-0.506388	0.0862089	-0.523917	0.0358807	-0.642118	0.127494	-0.464895	0.1067	-0.501448	0.0565722	-0.600321
KNEE_FLEXION	20	0.107727	-0.487059	0.101873	-0.499684	0.0431749	-0.617939	0.149249	-0.439513	0.111865	-0.494086	0.0855653	-0.539068
KNEE_FLEXION	21	0.121026	-0.469908	0.128904	-0.463589	0.0509004	-0.596017	0.174398	-0.413524	0.120486	-0.482473	0.122018	-0.48326
KNEE_FLEXION	22	0.137385	-0.450633	0.157995	-0.430555	0.0599972	-0.573564	0.198926	-0.390849	0.130307	-0.469971	0.168911	-0.428699
KNEE_FLEXION	23	0.155947	-0.430725	0.202605	-0.387435	0.0734259	-0.545033	0.23111	-0.363949	0.144902	-0.452764	0.225062	-0.37706
KNEE_FLEXION	24	0.180159	-0.40714	0.22545	-0.368424	0.0914449	-0.512879	0.272238	-0.333256	0.164716	-0.431238	0.288981	-0.328885
KNEE_FLEXION	25	0.213615	-0.377977	0.23332	-0.36268	0.118225	-0.47354	0.325459	-0.297988	0.195908	-0.401033	0.361453	-0.28249
KNEE_FLEXION	26	0.253547	-0.347221	0.261657	-0.341637	0.156942	-0.427795	0.400086	-0.254509	0.237323	-0.365922	0.447224	-0.234916
KNEE_FLEXION	27	0.312664	-0.307101	0.317027	-0.304351	0.211803	-0.376296	0.49034	-0.208257	0.301971	-0.319133	0.545446	-0.186569
KNEE_FLEXION	28	0.393144	-0.259848	0.397766	-0.256963	0.295976	-0.314026	0.604757	-0.156025	0.386704	-0.267127	0.653718	-0.138302
KNEE_FLEXION	29	0.507051	-0.20193	0.523187	-0.193767	0.40771	-0.248146	0.739585	-0.100071	0.499178	-0.208263	0.761881	-0.0933462
KNEE_FLEXION	30	0.664735	-0.131944	0.676252	-0.126587	0.553619	-0.177216	0.894954	-0.0397242	0.635459	-0.14589	0.882983	-0.0453032
KNEE_FLEXION	31	0.855219	-0.0555821	0.861275	-0.0529532	0.725508	-0.104947	0.945661	0.0205029	0.792157	-0.0810255	0.999097	-0.000348246
KNEE_FLEXION	32	0.934003	0.0252516	0.947628	0.0199036	0.918484	-0.0305847	0.786303	0.0815927	0.952866	-0.0181651	0.89546	0.0403948
KNEE_FLEXION	33	0.719348	0.109734	0.744299	0.0989437	0.881428	0.044608	0.647316	0.137811	0.890658	0.0422263	0.80122	0.0773257
KNEE_FLEXION	34	0.541999	0.186646	0.569958	0.172603	0.698971	0.115815	0.526294	0.191139	0.750216	0.097757	0.723343	0.108594
KNEE_FLEXION	35	0.394174	0.261469	0.422747	0.244097	0.538618	0.184508	0.428404	0.239289	0.633304	0.146461	0.659753	0.134836
KNEE_FLEXION	36	0.282102	0.330959	0.305168	0.313064	0.411608	0.246916	0.362378	0.275592	0.547841	0.18436	0.623018	0.150241
KNEE_FLEXION	37	0.204234	0.391663	0.222413	0.373524	0.324158	0.297079	0.307334	0.309332	0.480046	0.216431	0.600557	0.159634
KNEE_FLEXION	38	0.143399	0.452552	0.16548	0.425498	0.254892	0.343699	0.274173	0.331704	0.431944	0.24052	0.595673	0.161325
KNEE_FLEXION	39	0.102158	0.506542	0.124661	0.472036	0.213	0.376416	0.251901	0.347744	0.398341	0.258057	0.602947	0.15766
KNEE_FLEXION	40	0.0717957	0.559017	0.0956556	0.513095	0.186887	0.399134	0.237269	0.358658	0.362553	0.277689	0.605743	0.155973
KNEE_FLEXION	41	0.0502174	0.608908	0.0745746	0.549735	0.168973	0.415926	0.226449	0.366851	0.331691	0.295511	0.601337	0.157382
KNEE_FLEXION	42	0.0356996	0.653864	0.058391	0.584199	0.155317	0.429436	0.213842	0.376712	0.290631	0.32114	0.584678	0.164158
KNEE_FLEXION	43	0.0249538	0.698758	0.0456581	0.617445	0.141374	0.444132	0.199153	0.388681	0.242247	0.354981	0.537401	0.184761
KNEE_FLEXION	44	0.0179495	0.738018	0.0348571	0.652544	0.126977	0.460557	0.176617	0.408703	0.186578	0.400817	0.468685	0.216665
KNEE_FLEXION	45	0.0130072	0.774848	0.0260235	0.689227	0.107611	0.485489	0.147682	0.437881	0.13239	0.45711	0.381042	0.261709
KNEE_FLEXION	46	0.0096616	0.807531	0.0192556	0.725601	0.0886394	0.513892	0.118913	0.471704	0.0861183	0.522406	0.286569	0.318586
KNEE_FLEXION	47	0.00739288	0.835949	0.0143112	0.760113	0.069202	0.548957	0.0906972	0.512171	0.0514377	0.594855	0.208626	0.376705
KNEE_FLEXION	48	0.00564348	0.863965	0.0104059	0.796206	0.0529723	0.585472	0.0653033	0.558935	0.029123	0.669111	0.147284	0.435764
KNEE_FLEXION	49	0.00454061	0.885583	0.00761997	0.830304	0.0398969	0.62271	0.0451283	0.608803	0.0156184	0.745256	0.104284	0.491016
KNEE_FLEXION	50	0.00364037	0.907544	0.00572956	0.860604	0.0303753	0.657514	0.0320929	0.652575	0.00843784	0.815933	0.0796408	0.53276
KNEE_FLEXION	51	0.00300075	0.926047	0.00455982	0.883598	0.0234996	0.689195	0.0234332	0.691231	0.00468164	0.880126	0.0664721	0.560958
KNEE_FLEXION	52	0.0025414	0.941653	0.00369154	0.903999	0.0200591	0.707973	0.0178512	0.723383	0.00291074	0.929307	0.061792	0.573794
KNEE_FLEXION	53	0.00222716	0.953703	0.00331819	0.912608	0.0178426	0.721643	0.0143326	0.748333	0.00191905	0.970656	0.0629827	0.573694
KNEE_FLEXION	54	0.00194804	0.965655	0.00316674	0.914805	0.0178133	0.721128	0.0125405	0.762558	0.00142135	0.998607	0.0691181	0.562902
KNEE_FLEXION	55	0.00172875	0.976294	0.00331876	0.906538	0.0175334	0.722153	0.0109456	0.776678	0.00113868	1.01779	0.0791671	0.545434
KNEE_FLEXION	56	0.0014812	0.990376	0.00352547	0.89691	0.0171036	0.723936	0.00880901	0.799466	0.000976881	1.0296	0.0946762	0.520718
KNEE_FLEXION	57	0.00126407	1.00499	0.00359544	0.891667	0.0144073	0.743073	0.00685028	0.825694	0.000901619	1.03425	0.11847	0.487616
KNEE_FLEXION	58	0.00101358	1.02578	0.00364071	0.887614	0.0112526	0.770532	0.00507344	0.856756	0.00095751	1.02557	0.154113	0.446134
KNEE_FLEXION	59	0.00082256	1.04546	0.00327698	0.896702	0.00806411	0.807371	0.00381871	0.886366	0.00112897	1.00733	0.202843	0.39951
KNEE_FLEXION	60	0.000656543	1.06687	0.00289408	0.908024	0.00575005	0.844616	0.00317954	0.905782	0.00149485	0.977882	0.267938	0.348198
KNEE_FLEXION	61	0.000532794	1.08646	0.0024936	0.922388	0.00460616	0.869102	0.0028704	0.917367	0.00211657	0.94167	0.343725	0.298136
KNEE_FLEXION	62	0.000413944	1.11037	0.00218525	0.935268	0.00398864	0.885546	0.00270906	0.924735	0.00293024	0.907496	0.418356	0.255333
KNEE_FLEXION	63	0.000333674	1.13036	0.00199549	0.944171	0.00386107	0.89007	0.00260711	0.930103	0.00390289	0.876967	0.480511	0.222924
KNEE_FLEXION	64	0.000263315	1.1522	0.0018624	0.951002	0.00375523	0.893854	0.00237393	0.941288	0.00469204	0.857118	0.527456	0.199871
KNEE_FLEXION	65	0.000208451	1.17336	0.00174058	0.957764	0.00362858	0.89774	0.00206751	0.957069	0.00518336	0.846358	0.554692	0.186868
KNEE_FLEXION	66	0.000162074	1.19591	0.0015857	0.967238	0.00342272	0.904024	0.00164325	0.982078	0.00535764	0.842992	0.567552	0.180619
KNEE_FLEXION	67	0.000127977	1.21677	0.00143367	0.977559	0.00334308	0.90611	0.00136546	1.00216	0.00534959	0.843658	0.569279	0.179356
KNEE_FLEXION	68	0.000103264	1.23552	0.00130986	0.987087	0.00359056	0.898002	0.00126123	1.01105	0.00545705	0.842467	0.575296	0.175847
KNEE_FLEXION	69	8.99765e-05	1.24727	0.00129394	0.989256	0.00459094	0.871046	0.00143838	0.997847	0.00599313	0.833603	0.577398	0.173886
KNEE_FLEXION	70	9.2606e-05	1.24442	0.00151241	0.975164	0.00710774	0.822578	0.00210456	0.958367	0.00728761	0.813918	0.589549	0.167137
KNEE_FLEXION	71	0.000127548	1.21582	0.00224396	0.937252	0.0129517	0.753957	0.00383693	0.894377	0.0100438	0.780105	0.60195	0.160206
KNEE_FLEXION	72	0.000259572	1.15217	0.00427684	0.87255	0.0256286	0.671901	0.00790894	0.814391	0.0156125	0.731423	0.620604	0.150586
KNEE_FLEXION	73	0.000870347	1.03972	0.0103394	0.778367	0.0522077	0.580004	0.0170856	0.724472	0.0273556	0.665647	0.65164	0.13604
KNEE_FLEXION	74	0.0043498	0.879147	0.0289013	0.65838	0.101819	0.485482	0.0355901	0.632975	0.0507365	0.587506	0.686569	0.120542
KNEE_FLEXION	75	0.0261843	0.676251	0.0813073	0.521488	0.186027	0.390185	0.0712587	0.538999	0.0991747	0.493933	0.734391	0.100683
KNEE_FLEXION	76	0.134589	0.449892	0.205897	0.376083	0.312767	0.296497	0.13069	0.448696	0.189732	0.391284	0.790641	0.0784857
KNEE_FLEXION	77	0.451662	0.224781	0.435967	0.230584	0.486532	0.203715	0.222744	0.359973	0.344251	0.281169	0.854204	0.0542804
KNEE_FLEXION	78	0.959714	0.015058	0.755674	0.0918602	0.698984	0.112962	0.351882	0.273644	0.567711	0.169325	0.929403	0.0262253
KNEE_FLEXION	79	0.570421	-0.169499	0.898095	-0.0377695	0.934824	0.0238614	0.512379	0.191922	0.846827	0.0571166	0.990144	-0.00367271
KNEE_FLEXION	80	0.270105	-0.330937	0.591991	-0.158126	0.82246	-0.0654623	0.707512	0.109645	0.86163	-0.0514673	0.903972	-0.0360905
KNEE_FLEXION	81	0.120711	-0.468287	0.354155	-0.273792	0.598314	-0.153814	0.914883	0.0311833	0.601584	-0.154142	0.82109	-0.0681175
KNEE_FLEXION	82	0.0530138	-0.587549	0.201138	-0.378661	0.406174	-0.242947	0.866576	-0.0489872	0.395081	-0.251206	0.743056	-0.099497
KNEE_FLEXION	83	0.0246531	-0.686094	0.10792	-0.477766	0.258447	-0.3314	0.665319	-0.126124	0.254112	-0.337248	0.666971	-0.131569
KNEE_FLEXION	84	0.011937	-0.771822	0.0580695	-0.565228	0.155028	-0.418501	0.489932	-0.201502	0.159364	-0.41691	0.606846	-0.158498
KNEE_FLEXION	85	0.00609503	-0.846106	0.0304158	-0.648292	0.0892481	-0.502216	0.347675	-0.27452	0.105227	-0.480776	0.556309	-0.182443
KNEE_FLEXION	86	0.00339775	-0.907247	0.0168093	-0.718863	0.0517548	-0.577257	0.243495	-0.341734	0.0714071	-0.536138	0.527069	-0.197374
KNEE_FLEXION	87	0.00212683	-0.954162	0.00967266	-0.781145	0.0302225	-0.645943	0.170603	-0.402587	0.0546306	-0.572084	0.514281	-0.204705
KNEE_FLEXION	88	0.00153082	-0.985732	0.00650639	-0.823837	0.0195579	-0.698154	0.125917	-0.450825	0.0461629	-0.593898	0.524945	-0.200536
KNEE_FLEXION	89	0.00129476	-1.00077	0.00504061	-0.850598	0.0145047	-0.732459	0.100471	-0.485021	0.0452123	-0.596014	0.561666	-0.183924
KNEE_FLEXION	90	0.00132361	-0.997118	0.00471594	-0.857329	0.0126551	-0.747391	0.0916515	-0.498882	0.0509739	-0.579864	0.618841	-0.158309
KNEE_FLEXION	91	0.00164723	-0.974019	0.0053495	-0.843824	0.0134415	-0.740036	0.0964815	-0.49207	0.0628096	-0.551534	0.70798	-0.119608
KNEE_FLEXION	92	0.00231889	-0.93856	0.00718848	-0.812116	0.0159136	-0.720393	0.117925	-0.463115	0.0871375	-0.505794	0.806641	-0.0784021
KNEE_FLEXION	93	0.00382949	-0.886024	0.011195	-0.763453	0.0215137	-0.685052	0.159392	-0.416898	0.117511	-0.462085	0.92526	-0.0301142
KNEE_FLEXION	94	0.00666913	-0.826186	0.0190699	-0.70242	0.0281159	-0.653046	0.222296	-0.361969	0.162721	-0.411839	0.980557	0.00782923
KNEE_FLEXION	95	0.0122556	-0.75803	0.0333686	-0.634633	0.0380554	-0.615697	0.295302	-0.310852	0.197458	-0.380846	0.919021	0.032637
KNEE_FLEXION	96	0.0225692	-0.68583	0.0579	-0.563214	0.0465112	-0.590315	0.373573	-0.26474	0.245217	-0.344325	0.884784	0.0463922
KNEE_FLEXION	97	0.0396585	-0.615114	0.0989177	-0.488036	0.057471	-0.562646	0.427683	-0.236365	0.265102	-0.332089	0.924207	0.0303131
KNEE_FLEXION	98	0.0661246	-0.546569	0.15745	-0.416675	0.0675748	-0.541011	0.499726	-0.201348	0.32117	-0.297788	0.95449	0.0180804
KNEE_FLEXION	99	0.109221	-0.474071	0.232783	-0.350878	0.0782469	-0.520985	0.536213	-0.184749	0.357537	-0.279031	0.901625	-0.0388614
KNEE_FLEXION	100	0.171923	-0.402583	0.325458	-0.288738	0.0918956	-0.498848	0.613451	-0.150997	0.480763	-0.216121	0.826737	-0.0684958
KNEE_ROTATION	1	0.22797	-0.367394	0.177497	-0.409402	0.102893	-0.492435	0.296079	-0.31576	0.4892	-0.211219	0.842921	-0.0605752
KNEE_ROTATION	2	0.149597	-0.440159	0.149992	-0.436817	0.094991	-0.503959	0.262276	-0.338559	0.464289	-0.223567	0.816276	-0.0709082
KNEE_ROTATION	3	0.0899445	-0.520147	0.12288	-0.468463	0.0817116	-0.526017	0.230045	-0.362764	0.451882	-0.230161	0.748172	-0.0977468
KNEE_ROTATION	4	0.0626824	-0.572726	0.10423	-0.493585	0.0732541	-0.541753	0.199076	-0.38883	0.45148	-0.230765	0.690594	-0.120969
KNEE_ROTATION	5	0.0618968	-0.574865	0.0977738	-0.504075	0.0710407	-0.547152	0.184384	-0.402859	0.444622	-0.234891	0.611165	-0.154388
KNEE_ROTATION	6	0.0736965	-0.549965	0.110209	-0.486484	0.0734202	-0.543152	0.1812	-0.406782	0.478394	-0.218279	0.57558	-0.170114
KNEE_ROTATION	7	0.0782771	-0.541347	0.121942	-0.471582	0.0770654	-0.537012	0.18935	-0.399743	0.528864	-0.194113	0.53888	-0.186845
KNEE_ROTATION	8	0.0837335	-0.530846	0.129579	-0.461878	0.0749353	-0.540882	0.191464	-0.397507	0.558888	-0.180014	0.494835	-0.207521
KNEE_ROTATION	9	0.0766186	-0.543367	0.120637	-0.472427	0.0690239	-0.552129	0.192085	-0.396222	0.570665	-0.174297	0.458978	-0.224826
KNEE_ROTATION	10	0.0691244	-0.557425	0.104741	-0.493183	0.0556851	-0.581492	0.171161	-0.415024	0.538172	-0.18862	0.386921	-0.262045
KNEE_ROTATION	11	0.0586767	-0.580146	0.0831235	-0.526955	0.0419056	-0.619237	0.142806	-0.443945	0.495979	-0.207944	0.354375	-0.2796
KNEE_ROTATION	12	0.0468411	-0.611326	0.0674409	-0.556869	0.031266	-0.657625	0.106946	-0.489223	0.39606	-0.258988	0.305558	-0.308674
KNEE_ROTATION	13	0.0384876	-0.637882	0.0554905	-0.584647	0.0233952	-0.695063	0.0806278	-0.531999	0.288162	-0.324565	0.242499	-0.352171
KNEE_ROTATION	14	0.0298854	-0.671269	0.0459864	-0.611222	0.0195029	-0.71917	0.0584163	-0.579131	0.208076	-0.38599	0.188991	-0.396776
KNEE_ROTATION	15	0.0244677	-0.697364	0.0395011	-0.632459	0.0176645	-0.732346	0.0437905	-0.620034	0.144247	-0.449451	0.142371	-0.444906
KNEE_ROTATION	16	0.0197016	-0.725	0.0358198	-0.646106	0.0165308	-0.741209	0.0324043	-0.660945	0.101237	-0.506437	0.104556	-0.494715
KNEE_ROTATION	17	0.0181568	-0.735719	0.0345336	-0.651463	0.0156713	-0.748015	0.0259096	-0.690338	0.0783075	-0.545853	0.0751889	-0.545639
KNEE_ROTATION	18	0.020042	-0.723798	0.0339034	-0.654635	0.0147561	-0.755086	0.0217275	-0.712387	0.0607209	-0.582891	0.0597217	-0.580129
KNEE_ROTATION	19	0.0213711	-0.71646	0.0334209	-0.657591	0.0145304	-0.756869	0.0192257	-0.727272	0.0486573	-0.614383	0.053435	-0.597627
KNEE_ROTATION	20	0.0233958	-0.706028	0.039308	-0.636036	0.0145593	-0.756284	0.0196835	-0.723151	0.0501446	-0.609658	0.0515736	-0.605315
KNEE_ROTATION	21	0.0224487	-0.71258	0.0504965	-0.601837	0.0163775	-0.742402	0.0225644	-0.705196	0.0510613	-0.606925	0.0536804	-0.601599
KNEE_ROTATION	22	0.0214082	-0.719501	0.0628248	-0.570502	0.0185848	-0.726968	0.0263656	-0.685504	0.0601331	-0.583707	0.0660542	-0.574494
KNEE_ROTATION	23	0.0185029	-0.738685	0.0852152	-0.525344	0.0218079	-0.708138	0.0357844	-0.645482	0.0762088	-0.549476	0.0879271	-0.53375
KNEE_ROTATION	24	0.0179913	-0.742563	0.0797673	-0.536787	0.0260425	-0.685975	0.0492492	-0.602919	0.10396	-0.502936	0.128598	-0.475998
KNEE_ROTATION	25	0.0186226	-0.73848	0.0696626	-0.559142	0.0309192	-0.664473	0.0691409	-0.555733	0.123152	-0.476722	0.170843	-0.428866
KNEE_ROTATION	26	0.0216854	-0.718924	0.0637938	-0.573907	0.0375887	-0.638712	0.0885557	-0.519821	0.156155	-0.438554	0.22009	-0.38391
KNEE_ROTATION	27	0.0253714	-0.69818	0.0659758	-0.570411	0.0471011	-0.60868	0.109064	-0.488625	0.180176	-0.414913	0.260699	-0.352472
KNEE_ROTATION	28	0.0332511	-0.662934	0.0688986	-0.565143	0.0550846	-0.587222	0.131078	-0.460202	0.207124	-0.391066	0.282665	-0.336579
KNEE_ROTATION	29	0.0420346	-0.63161	0.0790794	-0.544675	0.0639501	-0.566171	0.1582	-0.429696	0.231392	-0.371825	0.31465	-0.314795
KNEE_ROTATION	30	0.0529972	-0.600121	0.102711	-0.504748	0.0772506	-0.538837	0.1823	-0.405572	0.257013	-0.352688	0.382875	-0.272203
KNEE_ROTATION	31	0.0683844	-0.564223	0.119485	-0.480524	0.0900151	-0.515689	0.213349	-0.377757	0.291443	-0.32889	0.451953	-0.233798
KNEE_ROTATION	32	0.0875391	-0.528102	0.144411	-0.44948	0.109139	-0.486151	0.234655	-0.360132	0.325043	-0.306827	0.523555	-0.197493
KNEE_ROTATION	33	0.110519	-0.492303	0.169192	-0.422685	0.133414	-0.454076	0.27369	-0.33083	0.386247	-0.269874	0.637875	-0.145152
KNEE_ROTATION	34	0.132791	-0.46295	0.196792	-0.396275	0.161889	-0.422094	0.316579	-0.301954	0.461542	-0.229102	0.73242	-0.105097
KNEE_ROTATION	35	0.157945	-0.434063	0.221064	-0.375254	0.193843	-0.391303	0.347487	-0.282569	0.546903	-0.187259	0.843298	-0.060591
KNEE_ROTATION	36	0.188643	-0.403449	0.238478	-0.361416	0.23014	-0.360883	0.392161	-0.256873	0.642856	-0.143821	0.943575	-0.0216613
KNEE_ROTATION	37	0.220646	-0.375312	0.265564	-0.340978	0.263965	-0.33548	0.435316	-0.233765	0.754362	-0.0968143	0.970346	0.0113624
KNEE_ROTATION	38	0.261919	-0.343228	0.303566	-0.314818	0.298886	-0.311648	0.483704	-0.20963	0.871587	-0.0499215	0.895641	0.0400498
KNEE_ROTATION	39	0.311414	-0.309238	0.352362	-0.284378	0.325905	-0.294593	0.533393	-0.186349	0.981664	-0.00708954	0.839695	0.0617631
KNEE_ROTATION	40	0.377014	-0.269391	0.406796	-0.253362	0.361578	-0.273428	0.581253	-0.164983	0.90144	0.0381726	0.819844	0.0695481
KNEE_ROTATION	41	0.447869	-0.231206	0.469709	-0.220696	0.385567	-0.259961	0.61656	-0.149807	0.817825	0.0709717	0.804243	0.075714
KNEE_ROTATION	42	0.52716	-0.192358	0.522797	-0.19495	0.408165	-0.247803	0.652207	-0.13487	0.731312	0.105769	0.764531	0.0916353
KNEE_ROTATION	43	0.606702	-0.156408	0.572908	-0.171967	0.427556	-0.237708	0.697878	-0.116217	0.65278	0.138603	0.738173	0.102391
KNEE_ROTATION	44	0.676942	-0.126492	0.602577	-0.158901	0.453151	-0.224765	0.728718	-0.103885	0.566963	0.176341	0.691977	0.121604
KNEE_ROTATION	45	0.758227	-0.0934146	0.642869	-0.141484	0.47283	-0.215125	0.765624	-0.0893574	0.508583	0.203703	0.624299	0.150649
KNEE_ROTATION	46	0.815949	-0.0706336	0.668625	-0.13065	0.502037	-0.201217	0.822856	-0.0671354	0.425255	0.245839	0.553932	0.182478
KNEE_ROTATION	47	0.88011	-0.0457802	0.700415	-0.117464	0.526958	-0.189791	0.886436	-0.0428581	0.342166	0.293177	0.481324	0.21771
KNEE_ROTATION	48	0.941607	-0.0222273	0.729816	-0.105467	0.580238	-0.165915	0.982041	-0.00676108	0.267017	0.342976	0.418021	0.251098
KNEE_ROTATION	49	0.985049	0.00569033	0.773598	-0.0878655	0.622755	-0.147644	0.916238	0.0316159	0.206356	0.391305	0.357263	0.28617
KNEE_ROTATION	50	0.929795	0.0267437	0.804526	-0.0755942	0.675753	-0.125585	0.821757	0.0677844	0.165117	0.43064	0.316783	0.311907
KNEE_ROTATION	51	0.871116	0.0492533	0.863136	-0.0526509	0.739373	-0.099957	0.739886	0.100005	0.138126	0.460912	0.278548	0.3381
KNEE_ROTATION	52	0.762553	0.0918714	0.924621	-0.0288917	0.785705	-0.0817831	0.685749	0.122001	0.133244	0.467217	0.299754	0.323564
KNEE_ROTATION	53	0.688934	0.121896	0.96421	-0.0137025	0.804616	-0.0745177	0.677652	0.125405	0.149931	0.448223	0.355932	0.28767
KNEE_ROTATION	54	0.618629	0.15183	0.992639	0.00281717	0.821189	-0.0682239	0.724086	0.106543	0.203263	0.395627	0.457555	0.231053
KNEE_ROTATION	55	0.5694	0.173733	0.997768	0.000854417	0.769227	-0.0887548	0.829703	0.064919	0.321232	0.307884	0.630294	0.149527
KNEE_ROTATION	56	0.530783	0.191619	0.983583	-0.00628708	0.687469	-0.122027	0.931273	-0.0260481	0.497363	0.21056	0.869522	0.0509905
KNEE_ROTATION	57	0.48404	0.21427	0.942672	-0.0219756	0.519225	-0.196389	0.662001	-0.132329	0.772286	0.0898379	0.880648	-0.0466197
KNEE_ROTATION	58	0.441877	0.235755	0.891774	-0.041586	0.385642	-0.265155	0.417682	-0.246439	0.993765	0.00242935	0.675225	-0.130166
KNEE_ROTATION	59	0.408783	0.253636	0.795996	-0.0790734	0.262657	-0.344008	0.289996	-0.323239	0.779924	-0.0868943	0.470391	-0.22438
KNEE_ROTATION	60	0.39619	0.260938	0.72053	-0.109486	0.190031	-0.40348	0.207346	-0.38669	0.620357	-0.153849	0.310126	-0.315729
KNEE_ROTATION	61	0.375732	0.272819	0.677498	-0.127342	0.161144	-0.431661	0.173075	-0.418622	0.511593	-0.203114	0.196402	-0.402627
KNEE_ROTATION	62	0.390775	0.2646	0.644721	-0.141254	0.144169	-0.44911	0.146392	-0.446386	0.400952	-0.25948	0.12567	-0.478623
KNEE_ROTATION	63	0.391425	0.264405	0.639822	-0.143357	0.131515	-0.462767	0.120128	-0.477685	0.312144	-0.31229	0.0889136	-0.533278
KNEE_ROTATION	64	0.398903	0.260398	0.588408	-0.165619	0.112312	-0.486308	0.0907573	-0.520127	0.229517	-0.371739	0.068882	-0.571626
KNEE_ROTATION	65	0.427321	0.245165	0.554287	-0.180771	0.0924388	-0.515224	0.0586332	-0.582709	0.176926	-0.41853	0.058992	-0.593868
KNEE_ROTATION	66	0.477286	0.2194	0.447663	-0.231899	0.0663233	-0.563137	0.0370412	-0.644522	0.126655	-0.474481	0.0580943	-0.595025
KNEE_ROTATION	67	0.550894	0.1839	0.374222	-0.270735	0.0431731	-0.622292	0.0246747	-0.696386	0.109343	-0.49765	0.060721	-0.588469
KNEE_ROTATION	68	0.683052	0.125623	0.268751	-0.336868	0.0300984	-0.669556	0.0192502	-0.72671	0.0901385	-0.527602	0.0604139	-0.588186
KNEE_ROTATION	69	0.830106	0.0659068	0.19881	-0.391456	0.0230125	-0.703876	0.0177079	-0.736487	0.0775824	-0.55016	0.0596185	-0.589779
KNEE_ROTATION	70	0.97516	-0.00955554	0.143074	-0.446733	0.0182578	-0.732476	0.0169054	-0.742281	0.0647444	-0.576577	0.0594491	-0.589944
KNEE_ROTATION	71	0.772327	-0.088746	0.10493	-0.495528	0.0158544	-0.749946	0.0170272	-0.741384	0.0518054	-0.608462	0.0581168	-0.592658
KNEE_ROTATION	72	0.570577	-0.174146	0.07439	-0.546859	0.0127365	-0.776435	0.0171643	-0.740542	0.043141	-0.633621	0.0564134	-0.596494
KNEE_ROTATION	73	0.395729	-0.261159	0.0535214	-0.59365	0.0117483	-0.786462	0.0168003	-0.743567	0.0373607	-0.653011	0.053927	-0.602556
KNEE_ROTATION	74	0.2751	-0.33627	0.0392254	-0.636112	0.0102652	-0.803063	0.0164169	-0.746701	0.0326811	-0.670787	0.052055	-0.607185
KNEE_ROTATION	75	0.186705	-0.408031	0.0294734	-0.67419	0.00959042	-0.81224	0.0167866	-0.744599	0.0318322	-0.674597	0.0554287	-0.598489
KNEE_ROTATION	76	0.13563	-0.462363	0.0241003	-0.70058	0.009524	-0.814693	0.01914	-0.729381	0.0354766	-0.660624	0.058836	-0.5907
KNEE_ROTATION	77	0.105304	-0.503077	0.0219628	-0.712995	0.0108332	-0.801136	0.0242884	-0.700662	0.0415839	-0.640129	0.0699138	-0.566636
KNEE_ROTATION	78	0.0964418	-0.516841	0.022665	-0.709904	0.0131938	-0.779125	0.0317519	-0.66715	0.0514347	-0.611748	0.084989	-0.538929
KNEE_ROTATION	79	0.0945528	-0.520029	0.0271946	-0.687277	0.0171186	-0.748538	0.044168	-0.624022	0.0695314	-0.569224	0.111187	-0.49854
KNEE_ROTATION	80	0.102537	-0.507175	0.0317945	-0.66772	0.0231743	-0.71156	0.062817	-0.575662	0.0925684	-0.526544	0.145561	-0.455503
KNEE_ROTATION	81	0.122956	-0.478173	0.0345208	-0.657478	0.0300959	-0.67796	0.0849102	-0.531813	0.121928	-0.483252	0.189464	-0.410688
KNEE_ROTATION	82	0.128743	-0.470605	0.0378942	-0.645263	0.0377239	-0.647642	0.111739	-0.489651	0.154838	-0.443478	0.247208	-0.361751
KNEE_ROTATION	83	0.147932	-0.447362	0.0434162	-0.627122	0.0462058	-0.619361	0.137706	-0.455856	0.195458	-0.402076	0.303031	-0.321422
KNEE_ROTATION	84	0.16851	-0.425179	0.0520803	-0.601533	0.0492795	-0.609324	0.16573	-0.424596	0.231621	-0.370136	0.35998	-0.284892
KNEE_ROTATION	85	0.181936	-0.411646	0.0615023	-0.577317	0.0492895	-0.607444	0.187802	-0.402234	0.266016	-0.342726	0.417421	-0.251488
KNEE_ROTATION	86	0.208018	-0.387392	0.0737789	-0.550433	0.0491768	-0.60578	0.193201	-0.396369	0.29343	-0.322324	0.483927	-0.216294
KNEE_ROTATION	87	0.230759	-0.368285	0.0813575	-0.535075	0.0528845	-0.593502	0.202834	-0.386868	0.313557	-0.307903	0.513507	-0.201472
KNEE_ROTATION	88	0.257759	-0.347287	0.0928935	-0.514675	0.049384	-0.600509	0.205825	-0.383532	0.331145	-0.295931	0.543034	-0.18708
KNEE_ROTATION	89	0.307782	-0.31245	0.106467	-0.49335	0.0567618	-0.57962	0.214612	-0.375684	0.35234	-0.282596	0.590046	-0.165563
KNEE_ROTATION	90	0.354073	-0.283549	0.113657	-0.483358	0.0667433	-0.556172	0.2358	-0.35845	0.399691	-0.255487	0.654588	-0.137344
KNEE_ROTATION	91	0.413272	-0.250005	0.134809	-0.456536	0.0789368	-0.531669	0.288652	-0.320508	0.473417	-0.217085	0.728101	-0.106608
KNEE_ROTATION	92	0.44566	-0.232949	0.145982	-0.444029	0.0970602	-0.501306	0.331824	-0.29318	0.514507	-0.197436	0.764462	-0.0918402
KNEE_ROTATION	93	0.466359	-0.22239	0.161305	-0.427825	0.118368	-0.471353	0.397595	-0.255768	0.589283	-0.163616	0.80542	-0.0755059
KNEE_ROTATION	94	0.463474	-0.22383	0.163851	-0.425193	0.131971	-0.45461	0.431553	-0.238026	0.61539	-0.152563	0.826542	-0.0672753
KNEE_ROTATION	95	0.407859	-0.252624	0.163647	-0.425559	0.137809	-0.447764	0.432154	-0.237874	0.624965	-0.148753	0.831359	-0.0654021
KNEE_ROTATION	96	0.362704	-0.27775	0.160807	-0.428259	0.127711	-0.459578	0.408584	-0.250332	0.610508	-0.155223	0.839196	-0.0623271
KNEE_ROTATION	97	0.321612	-0.302274	0.162891	-0.425765	0.124465	-0.463403	0.387654	-0.261548	0.576634	-0.170354	0.842717	-0.0608737
KNEE_ROTATION	98	0.276148	-0.332103	0.170594	-0.417644	0.120857	-0.467466	0.352173	-0.281565	0.5629	-0.176589	0.860197	-0.0539786
KNEE_ROTATION	99	0.265392	-0.339376	0.179243	-0.408634	0.112344	-0.478561	0.317648	-0.30231	0.523089	-0.194873	0.875687	-0.0478473
KNEE_ROTATION	100	0.228214	-0.367062	0.178784	-0.408036	0.105902	-0.486786	0.293667	-0.317227	0.501813	-0.204985	0.859845	-0.0539452
MOMENT_MEDIAL_LATERAL	1	0.704285	0.114605	0.390045	0.258926	0.313805	0.307896	0.203501	0.392687	0.071361	0.583531	0.230385	0.378784
MOMENT_MEDIAL_LATERAL	2	0.675259	0.124558	0.398962	0.254415	0.337981	0.292782	0.0928092	0.521693	0.0941923	0.534863	0.126556	0.481309
MOMENT_MEDIAL_LATERAL	3	0.791049	-0.0779421	0.53775	-0.182918	0.559427	-0.174956	0.821167	-0.0677182	0.736982	-0.103544	0.855469	0.0555491
MOMENT_MEDIAL_LATERAL	4	0.0881805	-0.512994	0.0737795	-0.545368	0.480858	-0.212552	0.422414	-0.241252	0.19258	-0.406369	0.269221	-0.344021
MOMENT_MEDIAL_LATERAL	5	0.0308724	-0.659395	0.0515193	-0.598938	0.575983	-0.168026	0.376559	-0.265995	0.190997	-0.40836	0.402488	-0.263222
MOMENT_MEDIAL_LATERAL	6	0.0649803	-0.566001	0.139374	-0.451427	0.661959	-0.132003	0.558327	-0.175157	0.0951308	-0.520535	0.180719	-0.423761
MOMENT_MEDIAL_LATERAL	7	0.0558673	-0.588468	0.187445	-0.400465	0.921431	-0.0297051	0.946979	0.0198272	0.542545	-0.18924	0.997396	-0.00103235
MOMENT_MEDIAL_LATERAL	8	0.0583396	-0.579598	0.381032	-0.264734	0.608815	0.154623	0.372011	0.268566	0.996037	-0.00154314	0.339327	0.30241
MOMENT_MEDIAL_LATERAL	9	0.0593951	-0.573163	0.630629	-0.144811	0.43123	0.236976	0.249554	0.346967	0.527879	0.197107	0.112263	0.508178
MOMENT_MEDIAL_LATERAL	10	0.0630356	-0.561117	0.762881	-0.0902614	0.234789	0.357516	0.103133	0.494213	0.326736	0.306327	0.0793482	0.560972
MOMENT_MEDIAL_LATERAL	11	0.086794	-0.514006	0.961671	-0.0143631	0.167091	0.416119	0.0596634	0.57324	0.172266	0.427758	0.0493679	0.630699
MOMENT_MEDIAL_LATERAL	12	0.140544	-0.440234	0.782197	0.0827485	0.0979035	0.500911	0.0407355	0.625352	0.143598	0.456398	0.0359894	0.673495
MOMENT_MEDIAL_LATERAL	13	0.254061	-0.339233	0.496924	0.204098	0.046741	0.607193	0.0273547	0.67738	0.122859	0.481911	0.0351829	0.674582
MOMENT_MEDIAL_LATERAL	14	0.472555	-0.212922	0.268752	0.33459	0.0267789	0.681375	0.0222961	0.703884	0.126078	0.477109	0.0373979	0.667243
MOMENT_MEDIAL_LATERAL	15	0.836487	-0.0610976	0.125057	0.468528	0.0152636	0.752465	0.0234184	0.698195	0.118032	0.488209	0.0418311	0.651994
MOMENT_MEDIAL_LATERAL	16	0.719296	0.106667	0.0553987	0.591411	0.00904308	0.815595	0.0235643	0.698787	0.124291	0.479491	0.0416259	0.654129
MOMENT_MEDIAL_LATERAL	17	0.378897	0.262924	0.0260421	0.694065	0.00523735	0.878298	0.0191728	0.725591	0.121092	0.48378	0.0515237	0.62333
MOMENT_MEDIAL_LATERAL	18	0.194553	0.391229	0.0134711	0.777593	0.0036908	0.916894	0.0149422	0.756507	0.112892	0.495095	0.0588428	0.604186
MOMENT_MEDIAL_LATERAL	19	0.110343	0.48592	0.00740618	0.848975	0.00250223	0.958468	0.0126311	0.776389	0.0943033	0.522539	0.0607038	0.598778
MOMENT_MEDIAL_LATERAL	20	0.0739186	0.547895	0.00528141	0.887134	0.0015668	1.00676	0.00965829	0.807685	0.0850775	0.537388	0.0481039	0.630894
MOMENT_MEDIAL_LATERAL	21	0.0570515	0.586825	0.00483295	0.895863	0.00107212	1.04438	0.00650137	0.852354	0.0713846	0.561903	0.0409544	0.650826
MOMENT_MEDIAL_LATERAL	22	0.0541262	0.595793	0.00485865	0.893464	0.000859568	1.0653	0.00434057	0.89597	0.0594064	0.587158	0.0345835	0.671216
MOMENT_MEDIAL_LATERAL	23	0.0614511	0.579022	0.00585966	0.870341	0.000673777	1.08862	0.00336556	0.921886	0.0442602	0.62674	0.0273757	0.700481
MOMENT_MEDIAL_LATERAL	24	0.0760511	0.548808	0.00766915	0.838007	0.00052661	1.11218	0.00248087	0.953871	0.0344918	0.659817	0.0176867	0.754993
MOMENT_MEDIAL_LATERAL	25	0.0976808	0.511455	0.00929439	0.814282	0.00048081	1.12011	0.00162218	0.997883	0.025254	0.700155	0.0113831	0.807757
MOMENT_MEDIAL_LATERAL	26	0.119924	0.479373	0.0114098	0.789071	0.000447065	1.12744	0.00111102	1.03606	0.0177672	0.74486	0.00812243	0.847111
MOMENT_MEDIAL_LATERAL	27	0.142585	0.451149	0.0135157	0.768237	0.000362479	1.14813	0.000892406	1.05746	0.0123218	0.789949	0.00507191	0.901617
MOMENT_MEDIAL_LATERAL	28	0.154047	0.438043	0.014385	0.760559	0.000324965	1.15835	0.000735486	1.0763	0.00836341	0.836795	0.00301808	0.959551
MOMENT_MEDIAL_LATERAL	29	0.151607	0.440481	0.0144669	0.75985	0.000320392	1.15942	0.000597929	1.09589	0.00603981	0.875348	0.00177558	1.0155
MOMENT_MEDIAL_LATERAL	30	0.135025	0.459446	0.0141602	0.762797	0.000305171	1.16411	0.000530577	1.10569	0.00476387	0.902603	0.00142254	1.03693
MOMENT_MEDIAL_LATERAL	31	0.111174	0.490427	0.0126735	0.776587	0.000293763	1.16723	0.000618934	1.08837	0.00411724	0.918579	0.00119813	1.05145
MOMENT_MEDIAL_LATERAL	32	0.0886368	0.525243	0.0107524	0.796476	0.000294014	1.16662	0.000775828	1.06373	0.00372929	0.928955	0.00115386	1.05258
MOMENT_MEDIAL_LATERAL	33	0.0716259	0.556864	0.00898395	0.817936	0.000297475	1.16498	0.000945355	1.04176	0.00364465	0.931158	0.00101454	1.06287
MOMENT_MEDIAL_LATERAL	34	0.0597487	0.583053	0.00724607	0.843191	0.000281821	1.16957	0.00120896	1.01464	0.00375175	0.926804	0.0010691	1.05674
MOMENT_MEDIAL_LATERAL	35	0.050954	0.605472	0.00563206	0.872464	0.000263863	1.17512	0.00162569	0.982744	0.00434326	0.909358	0.0011392	1.0496
MOMENT_MEDIAL_LATERAL	36	0.0470234	0.616623	0.00430428	0.90347	0.000247255	1.18076	0.00208804	0.95553	0.00483934	0.896065	0.00129873	1.03765
MOMENT_MEDIAL_LATERAL	37	0.0456615	0.620806	0.0033408	0.932524	0.000230436	1.18733	0.00240757	0.939916	0.0054497	0.882438	0.00133747	1.03568
MOMENT_MEDIAL_LATERAL	38	0.0447088	0.623917	0.00245863	0.966971	0.000226734	1.18859	0.00279857	0.923726	0.00580756	0.875337	0.00142553	1.03129
MOMENT_MEDIAL_LATERAL	39	0.042801	0.630121	0.00186274	0.998056	0.000225662	1.1892	0.00301602	0.916269	0.00648516	0.863748	0.00148564	1.02887
MOMENT_MEDIAL_LATERAL	40	0.0408902	0.636513	0.00148784	1.02277	0.000214068	1.1946	0.00300292	0.91763	0.00668558	0.861649	0.00165926	1.02015
MOMENT_MEDIAL_LATERAL	41	0.0404744	0.637987	0.00116935	1.04864	0.00019375	1.20478	0.00280787	0.925991	0.00701049	0.858277	0.00160265	1.02673
MOMENT_MEDIAL_LATERAL	42	0.0409092	0.63632	0.000891371	1.07695	0.000169674	1.21804	0.00252426	0.938878	0.00622411	0.874242	0.00149544	1.03734
MOMENT_MEDIAL_LATERAL	43	0.0388399	0.642949	0.000755686	1.09356	0.000143293	1.2353	0.00215553	0.957267	0.00548689	0.891075	0.00120613	1.06374
MOMENT_MEDIAL_LATERAL	44	0.0365193	0.650552	0.000622249	1.11288	0.000122232	1.25146	0.00169226	0.984316	0.00451883	0.915097	0.00102187	1.08439
MOMENT_MEDIAL_LATERAL	45	0.0346469	0.656636	0.000519203	1.13056	0.000102041	1.26964	0.0013198	1.01159	0.00377009	0.937307	0.000751401	1.12011
MOMENT_MEDIAL_LATERAL	46	0.031979	0.666197	0.000473165	1.13897	9.01265e-05	1.28227	0.00106709	1.03512	0.00306512	0.961351	0.00056312	1.15254
MOMENT_MEDIAL_LATERAL	47	0.0295693	0.675216	0.000504979	1.13133	8.02423e-05	1.29377	0.000828356	1.0621	0.00256801	0.981605	0.000428803	1.18303
MOMENT_MEDIAL_LATERAL	48	0.0270912	0.685397	0.000555875	1.12042	7.55651e-05	1.29976	0.000654961	1.08684	0.0022295	0.997179	0.000372831	1.19836
MOMENT_MEDIAL_LATERAL	49	0.0248843	0.695181	0.000650458	1.10322	6.49737e-05	1.31413	0.000494903	1.11544	0.00208426	1.00481	0.000317988	1.2154
MOMENT_MEDIAL_LATERAL	50	0.0219554	0.710199	0.000840986	1.07572	7.37765e-05	1.30253	0.000423363	1.13166	0.0018517	1.01726	0.000296657	1.222
MOMENT_MEDIAL_LATERAL	51	0.0194446	0.724564	0.00101543	1.05536	6.37192e-05	1.31678	0.000316615	1.16122	0.00208115	1.00497	0.000397776	1.19033
MOMENT_MEDIAL_LATERAL	52	0.0176407	0.736229	0.00144475	1.01803	6.35741e-05	1.31795	0.000252043	1.18418	0.0023436	0.99024	0.000406188	1.1854
MOMENT_MEDIAL_LATERAL	53	0.0211354	0.713787	0.00179886	0.994593	5.29517e-05	1.33747	0.000235325	1.19216	0.0041742	0.925146	0.00164423	1.03418
MOMENT_MEDIAL_LATERAL	54	0.0366259	0.643273	0.00344558	0.925362	0.000105984	1.27484	0.000447507	1.13041	0.0108751	0.812868	0.00839941	0.847326
MOMENT_MEDIAL_LATERAL	55	0.0664188	0.561907	0.00703904	0.846556	0.000213222	1.20988	0.0011772	1.03631	0.0392917	0.647498	0.0545306	0.604636
MOMENT_MEDIAL_LATERAL	56	0.117125	0.477618	0.0127478	0.778016	0.000584769	1.11134	0.00474432	0.890001	0.138285	0.459486	0.143218	0.454473
MOMENT_MEDIAL_LATERAL	57	0.200156	0.389211	0.0241316	0.700601	0.00229296	0.971318	0.0256906	0.692329	0.378122	0.270035	0.206632	0.389597
MOMENT_MEDIAL_LATERAL	58	0.309209	0.308585	0.0510882	0.602196	0.00947134	0.814497	0.122299	0.471915	0.635143	0.144563	0.343554	0.292843
MOMENT_MEDIAL_LATERAL	59	0.460284	0.224062	0.113394	0.485039	0.0332655	0.658931	0.380965	0.264152	0.753593	0.0964921	0.323916	0.30988
MOMENT_MEDIAL_LATERAL	60	0.627118	0.147584	0.23464	0.361614	0.0718694	0.552585	0.767131	0.0895482	0.725028	0.109115	0.57561	0.177061
MOMENT_MEDIAL_LATERAL	61	0.800052	0.0769848	0.446088	0.230817	0.252713	0.348359	0.911944	0.0336435	0.877709	0.0473904	0.777304	0.0895463
MOMENT_MEDIAL_LATERAL	62	0.982038	-0.00685557	0.708345	0.112954	0.488525	0.210579	0.947899	0.0196478	0.629678	-0.146264	0.598875	-0.166589
MOMENT_MEDIAL_LATERAL	63	0.78193	-0.0843102	0.866239	-0.0504776	0.767294	0.0888177	0.262405	-0.32474	0.294712	-0.310801	0.962035	-0.0142724
MOMENT_MEDIAL_LATERAL	64	0.674864	-0.127343	0.503372	-0.198885	0.565842	-0.169554	0.190654	-0.377243	0.0778651	-0.51594	0.358178	-0.274741
MOMENT_MEDIAL_LATERAL	65	0.54519	-0.182474	0.129693	-0.447492	0.473637	-0.209948	0.146496	-0.417986	0.229402	-0.346631	0.272307	-0.330037
MOMENT_MEDIAL_LATERAL	66	0.335341	-0.288271	0.0530543	-0.565922	0.663491	-0.127632	0.141836	-0.422665	0.0696829	-0.53	0.816198	-0.0705725
MOMENT_MEDIAL_LATERAL	67	0.168254	-0.41111	0.0575239	-0.556179	0.433136	-0.226958	0.200154	-0.367832	0.236746	-0.343959	0.285517	-0.32598
MOMENT_MEDIAL_LATERAL	68	0.0542844	-0.575913	0.174758	-0.395937	0.165757	-0.403348	0.297979	-0.298298	0.230961	-0.349154	0.99417	-0.00229131
MOMENT_MEDIAL_LATERAL	69	0.0225113	-0.68104	0.451104	-0.225703	0.827148	-0.0651651	0.278321	-0.312006	0.424886	-0.239445	0.970745	-0.0116128
MOMENT_MEDIAL_LATERAL	70	0.00768521	-0.792102	0.957702	0.0165721	0.839424	0.0614039	0.518358	-0.188271	0.714996	0.113132	0.854474	-0.0580937
MOMENT_MEDIAL_LATERAL	71	0.00362677	-0.86866	0.294957	0.335563	0.56382	-0.177508	0.236659	-0.353056	0.732312	-0.106	0.696946	0.123429
MOMENT_MEDIAL_LATERAL	72	0.0129375	-0.731511	0.257759	0.363174	0.420947	0.246577	0.45313	0.231326	0.758133	0.0950868	0.680406	-0.130903
MOMENT_MEDIAL_LATERAL	73	0.105077	-0.466972	0.624589	0.15611	0.514108	-0.195211	0.383849	-0.267612	0.896516	-0.0400404	0.741852	0.104956
MOMENT_MEDIAL_LATERAL	74	0.154732	-0.40856	0.24596	0.372301	0.992567	0.00273946	0.420917	0.245032	0.947895	-0.0201228	0.901996	-0.0391607
MOMENT_MEDIAL_LATERAL	75	0.226682	-0.345943	0.396875	0.271006	0.594177	0.160145	0.583096	-0.165158	0.773462	0.0889806	0.912098	-0.0348831
MOMENT_MEDIAL_LATERAL	76	0.2758	-0.311341	0.48917	0.220786	0.480346	-0.213777	0.853931	0.0550618	0.633941	-0.148189	0.76317	0.0947097
MOMENT_MEDIAL_LATERAL	77	0.247222	-0.33087	0.223406	0.390384	0.482899	0.210928	0.841186	0.0601359	0.532722	0.195561	0.683347	-0.128275
MOMENT_MEDIAL_LATERAL	78	0.284527	-0.305677	0.687492	0.127798	0.579958	-0.164193	0.626293	-0.147408	0.474634	-0.225473	0.676272	0.132246
MOMENT_MEDIAL_LATERAL	79	0.280245	-0.308453	0.162266	0.44829	0.656664	0.13104	0.512892	0.199763	0.445691	0.24139	0.745397	-0.103691
MOMENT_MEDIAL_LATERAL	80	0.273579	-0.312849	0.596996	0.168126	0.578957	-0.163339	0.48219	-0.21586	0.436262	-0.246717	0.862683	0.0551965
MOMENT_MEDIAL_LATERAL	81	0.275904	-0.311325	0.00894745	-0.828683	0.434699	0.231777	0.520282	0.198168	0.433719	0.247874	0.950181	-0.0197955
MOMENT_MEDIAL_LATERAL	82	0.260341	-0.321854	0.0128949	0.779172	0.365279	-0.270863	0.627848	-0.149643	0.428335	-0.25021	0.953146	0.0185752
MOMENT_MEDIAL_LATERAL	83	0.293268	-0.300258	0.199348	-0.383253	0.384404	0.258547	0.795977	0.0798417	0.41392	0.257252	0.877311	-0.0490507
MOMENT_MEDIAL_LATERAL	84	0.224604	-0.347798	0.963534	-0.0138298	0.524799	-0.186406	0.988059	-0.00462023	0.389166	-0.270092	0.774776	0.0912851
MOMENT_MEDIAL_LATERAL	85	0.321185	-0.283635	0.287973	0.324616	0.763067	0.0886078	0.842797	-0.0611478	0.357426	0.287538	0.72212	-0.112934
MOMENT_MEDIAL_LATERAL	86	0.241403	-0.335534	0.233654	-0.365528	0.834503	-0.0619023	0.714564	0.112381	0.325139	-0.306641	0.770113	0.09201
MOMENT_MEDIAL_LATERAL	87	0.195825	-0.396129	0.450404	0.226965	0.61013	0.151102	0.616369	-0.152895	0.299334	0.323555	0.943955	-0.0220612
MOMENT_MEDIAL_LATERAL	88	0.254007	0.342264	0.558186	-0.173498	0.25363	-0.340173	0.534936	0.187545	0.286248	-0.333916	0.750163	-0.100534
MOMENT_MEDIAL_LATERAL	89	0.290605	-0.317628	0.567145	0.170553	0.065015	0.556989	0.473596	-0.21513	0.284907	0.337395	0.336442	0.308152
MOMENT_MEDIAL_LATERAL	90	0.233817	0.362442	0.650459	-0.136035	0.0196739	-0.709976	0.432834	0.235837	0.350749	-0.296616	0.194293	-0.41626
MOMENT_MEDIAL_LATERAL	91	0.478188	0.215517	0.955648	0.0172222	0.0268897	0.676765	0.483495	-0.212935	0.302938	0.328942	0.0926723	0.536863
MOMENT_MEDIAL_LATERAL	92	0.100223	-0.507899	0.900745	0.0371123	0.117111	-0.480136	0.369931	0.274884	0.355181	-0.295327	0.0774752	-0.56125
MOMENT_MEDIAL_LATERAL	93	0.738818	0.10018	0.687192	-0.118636	0.267166	0.337147	0.317241	-0.308405	0.336285	0.307272	0.0532588	0.618016
MOMENT_MEDIAL_LATERAL	94	0.504901	0.200942	0.177077	0.398592	0.667041	-0.128221	0.194799	0.40168	0.393588	-0.272144	0.0349956	-0.683339
MOMENT_MEDIAL_LATERAL	95	0.0690635	0.556758	0.151489	-0.436612	0.786723	-0.0806973	0.109917	-0.498597	0.452671	0.239353	0.0214008	0.754747
MOMENT_MEDIAL_LATERAL	96	0.0186063	-0.746993	0.512735	0.200836	0.361447	0.277098	0.0543241	0.606008	0.662607	-0.138801	0.0229918	-0.739068
MOMENT_MEDIAL_LATERAL	97	0.478114	-0.215668	0.763769	0.0891104	0.173578	-0.418924	0.0350806	-0.67153	0.887084	-0.0451161	0.0699908	0.566992
MOMENT_MEDIAL_LATERAL	98	0.0208777	0.729814	0.873731	-0.046865	0.107977	0.499517	0.0241851	0.724991	0.383032	0.278005	0.381405	-0.262981
MOMENT_MEDIAL_LATERAL	99	0.354417	-0.275712	0.828629	-0.0637611	0.135176	-0.465335	0.0164271	-0.778329	0.0713398	-0.582235	0.506005	-0.197921
MOMENT_MEDIAL_LATERAL	100	0.580865	0.167159	0.801225	0.0746491	0.454438	0.226444	0.0796939	0.552485	0.0315038	0.708165	0.0934068	0.541378
MOMENT_ANTERIOR_POSTERIOR	1	0.872812	0.0480448	0.485068	0.209246	0.474856	0.215723	0.30382	0.313955	0.0999713	0.526188	0.330862	0.304441
MOMENT_ANTERIOR_POSTERIOR	2	0.912841	0.032333	0.713762	0.1097	0.788959	0.0813594	0.358166	0.280215	0.378533	0.274909	0.542029	0.187841
MOMENT_ANTERIOR_POSTERIOR	3	0.40857	-0.242465	0.0817843	-0.525809	0.0123064	-0.788722	0.0167396	-0.750665	0.0493398	-0.618176	0.119982	-0.475539
MOMENT_ANTERIOR_POSTERIOR	4	0.0124684	-0.761158	0.000652815	-1.09709	0.00364593	-0.932625	0.000656712	-1.10842	0.00200324	-1.00622	0.000787696	-1.10119
MOMENT_ANTERIOR_POSTERIOR	5	0.00135602	-1.0045	6.03853e-05	-1.34098	0.00479451	-0.889359	0.000181262	-1.23343	0.001027	-1.08107	0.000890096	-1.08903
MOMENT_ANTERIOR_POSTERIOR	6	0.00258243	-0.950448	0.000321328	-1.18387	0.00262556	-0.964057	0.000257411	-1.19215	0.000144267	-1.26555	0.000265505	-1.20717
MOMENT_ANTERIOR_POSTERIOR	7	0.00156192	-1.00908	0.00026439	-1.20505	0.00260637	-0.966252	0.00226068	-0.972988	0.00298553	-0.963246	0.00365002	-0.936602
MOMENT_ANTERIOR_POSTERIOR	8	0.00110777	-1.04186	0.000574096	-1.1262	0.00634729	-0.870147	0.0214107	-0.718389	0.0136744	-0.789336	0.0439403	-0.633746
MOMENT_ANTERIOR_POSTERIOR	9	0.00116585	-1.03339	0.00248914	-0.970388	0.0181688	-0.742451	0.0579352	-0.587849	0.0756765	-0.562482	0.212171	-0.387753
MOMENT_ANTERIOR_POSTERIOR	10	0.00153987	-1.0011	0.00732168	-0.845139	0.0973004	-0.511681	0.270692	-0.33808	0.196755	-0.406155	0.339994	-0.295226
MOMENT_ANTERIOR_POSTERIOR	11	0.00290896	-0.933801	0.0208394	-0.718578	0.188525	-0.402553	0.551526	-0.182321	0.472585	-0.224765	0.509349	-0.203378
MOMENT_ANTERIOR_POSTERIOR	12	0.00711664	-0.836155	0.0555754	-0.589214	0.313124	-0.3068	0.69726	-0.118965	0.60414	-0.160757	0.64612	-0.141352
MOMENT_ANTERIOR_POSTERIOR	13	0.0216177	-0.705114	0.145976	-0.443896	0.540219	-0.185599	0.851777	-0.0570035	0.701812	-0.118422	0.709065	-0.114972
MOMENT_ANTERIOR_POSTERIOR	14	0.0732025	-0.542284	0.318882	-0.302601	0.72215	-0.107801	0.916122	-0.0321084	0.706022	-0.116465	0.693484	-0.121976
MOMENT_ANTERIOR_POSTERIOR	15	0.233835	-0.355786	0.580293	-0.167261	0.892424	-0.0410856	0.852773	-0.0565684	0.733725	-0.105066	0.61226	-0.157577
MOMENT_ANTERIOR_POSTERIOR	16	0.58833	-0.160342	0.879093	-0.0459255	0.937197	0.0239491	0.749101	-0.0975079	0.691995	-0.122118	0.565204	-0.179414
MOMENT_ANTERIOR_POSTERIOR	17	0.95288	0.0174512	0.837823	0.0617298	0.78106	0.0843225	0.753401	-0.0956652	0.691978	-0.122127	0.457629	-0.232805
MOMENT_ANTERIOR_POSTERIOR	18	0.588764	0.160039	0.623941	0.147753	0.70248	0.115353	0.780886	-0.0843415	0.749452	-0.0984042	0.413246	-0.256743
MOMENT_ANTERIOR_POSTERIOR	19	0.372383	0.265237	0.473803	0.215736	0.60859	0.15374	0.799325	-0.076668	0.886095	-0.0439268	0.441391	-0.240198
MOMENT_ANTERIOR_POSTERIOR	20	0.265518	0.332705	0.399922	0.253174	0.497127	0.202817	0.853633	-0.0552736	0.990533	-0.00361651	0.581074	-0.170308
MOMENT_ANTERIOR_POSTERIOR	21	0.218509	0.369555	0.388835	0.258768	0.421443	0.239143	0.989379	0.00396647	0.88087	0.0453649	0.722514	-0.10836
MOMENT_ANTERIOR_POSTERIOR	22	0.218008	0.371324	0.394432	0.255413	0.382173	0.259127	0.833838	0.0621925	0.740013	0.0999338	0.854359	-0.0555485
MOMENT_ANTERIOR_POSTERIOR	23	0.256112	0.343013	0.425379	0.238676	0.332244	0.287009	0.723747	0.104428	0.582892	0.164627	0.988493	0.00433362
MOMENT_ANTERIOR_POSTERIOR	24	0.328301	0.295385	0.472143	0.214831	0.280325	0.319264	0.616432	0.147757	0.46739	0.217359	0.763581	0.0899529
MOMENT_ANTERIOR_POSTERIOR	25	0.431445	0.237539	0.513559	0.194726	0.24475	0.343758	0.46496	0.215538	0.358534	0.274398	0.564745	0.171733
MOMENT_ANTERIOR_POSTERIOR	26	0.542272	0.183725	0.580714	0.164156	0.213463	0.36775	0.33211	0.286383	0.252411	0.34261	0.41956	0.240927
MOMENT_ANTERIOR_POSTERIOR	27	0.663003	0.13105	0.638049	0.139397	0.173278	0.402832	0.243275	0.345299	0.16674	0.414973	0.28508	0.319676
MOMENT_ANTERIOR_POSTERIOR	28	0.752191	0.0946189	0.673367	0.124553	0.148381	0.427724	0.164706	0.412954	0.105475	0.487844	0.174066	0.407948
MOMENT_ANTERIOR_POSTERIOR	29	0.789279	0.0797391	0.701785	0.112816	0.135187	0.441916	0.105386	0.483689	0.0685058	0.551361	0.103021	0.49086
MOMENT_ANTERIOR_POSTERIOR	30	0.761925	0.0900052	0.712659	0.108305	0.126704	0.451521	0.069693	0.544016	0.0468245	0.603962	0.0767029	0.53439
MOMENT_ANTERIOR_POSTERIOR	31	0.68546	0.119922	0.687412	0.118208	0.122371	0.456306	0.0613755	0.561823	0.035623	0.639745	0.061049	0.566044
MOMENT_ANTERIOR_POSTERIOR	32	0.592931	0.158005	0.643981	0.135736	0.123913	0.454056	0.0625701	0.559051	0.0305509	0.659258	0.0561298	0.577108
MOMENT_ANTERIOR_POSTERIOR	33	0.51216	0.193677	0.597855	0.15503	0.13001	0.446377	0.0700678	0.542966	0.0307742	0.659216	0.0501166	0.592242
MOMENT_ANTERIOR_POSTERIOR	34	0.451035	0.222848	0.553278	0.174485	0.13551	0.439756	0.0859026	0.513423	0.0364279	0.638293	0.0537183	0.584097
MOMENT_ANTERIOR_POSTERIOR	35	0.410934	0.243442	0.504399	0.196897	0.144149	0.430009	0.113396	0.472175	0.0482023	0.602167	0.0609119	0.568798
MOMENT_ANTERIOR_POSTERIOR	36	0.407233	0.245696	0.463812	0.216644	0.151403	0.422423	0.145331	0.433693	0.0646549	0.562529	0.0704369	0.55027
MOMENT_ANTERIOR_POSTERIOR	37	0.427927	0.235358	0.433651	0.232149	0.16393	0.410089	0.173807	0.404884	0.0870177	0.521472	0.0781717	0.536292
MOMENT_ANTERIOR_POSTERIOR	38	0.458342	0.220465	0.403516	0.248346	0.186305	0.389587	0.200894	0.380909	0.111864	0.48515	0.0886224	0.518838
MOMENT_ANTERIOR_POSTERIOR	39	0.490811	0.205158	0.388811	0.25684	0.210312	0.369691	0.213859	0.370936	0.140787	0.450201	0.103426	0.496437
MOMENT_ANTERIOR_POSTERIOR	40	0.535114	0.184938	0.391823	0.25559	0.227946	0.356423	0.210915	0.374634	0.160798	0.429483	0.116716	0.478551
MOMENT_ANTERIOR_POSTERIOR	41	0.599595	0.156695	0.400944	0.250884	0.236519	0.350757	0.197909	0.38715	0.176588	0.41481	0.11806	0.477262
MOMENT_ANTERIOR_POSTERIOR	42	0.669595	0.127417	0.402573	0.250155	0.235135	0.352723	0.175401	0.409649	0.162774	0.430106	0.10872	0.490394
MOMENT_ANTERIOR_POSTERIOR	43	0.720289	0.106943	0.412908	0.244652	0.21754	0.367581	0.143747	0.444642	0.137071	0.460124	0.086089	0.52629
MOMENT_ANTERIOR_POSTERIOR	44	0.758873	0.0916572	0.401144	0.250927	0.190331	0.391828	0.106441	0.49436	0.0976237	0.515138	0.063435	0.570573
MOMENT_ANTERIOR_POSTERIOR	45	0.789648	0.0795995	0.373563	0.266101	0.154414	0.427922	0.0764863	0.545517	0.0663668	0.573588	0.04021	0.632917
MOMENT_ANTERIOR_POSTERIOR	46	0.801739	0.0748272	0.342619	0.283849	0.11586	0.474779	0.0561776	0.590554	0.0416214	0.639131	0.0260343	0.687887
MOMENT_ANTERIOR_POSTERIOR	47	0.809161	0.0718512	0.323024	0.295458	0.0787336	0.533559	0.0417277	0.630876	0.0279622	0.691299	0.0180563	0.731507
MOMENT_ANTERIOR_POSTERIOR	48	0.813291	0.0701388	0.307669	0.304696	0.053758	0.587716	0.0328966	0.660759	0.0192324	0.736863	0.0145986	0.754779
MOMENT_ANTERIOR_POSTERIOR	49	0.806661	0.0725164	0.300178	0.308999	0.0346937	0.645837	0.027979	0.678609	0.0151203	0.763868	0.0125912	0.770447
MOMENT_ANTERIOR_POSTERIOR	50	0.768428	0.08709	0.303889	0.306174	0.0264677	0.679156	0.0268107	0.681212	0.012166	0.78667	0.0136467	0.759198
MOMENT_ANTERIOR_POSTERIOR	51	0.71703	0.10708	0.303358	0.306214	0.0186978	0.720372	0.0276338	0.673913	0.0143497	0.765155	0.0196216	0.71561
MOMENT_ANTERIOR_POSTERIOR	52	0.672196	0.12498	0.328984	0.290254	0.0160017	0.736879	0.0323334	0.651175	0.0194289	0.724945	0.0342969	0.646415
MOMENT_ANTERIOR_POSTERIOR	53	0.713127	0.10869	0.347654	0.279379	0.0165383	0.731481	0.0586401	0.569842	0.0484214	0.606406	0.113098	0.480549
MOMENT_ANTERIOR_POSTERIOR	54	0.870741	0.0481833	0.443412	0.228022	0.0326789	0.647457	0.144282	0.436232	0.160959	0.426688	0.356587	0.278776
MOMENT_ANTERIOR_POSTERIOR	55	0.98355	-0.00611735	0.552574	0.176805	0.0626606	0.561007	0.317027	0.297291	0.435339	0.236415	0.747462	0.0975827
MOMENT_ANTERIOR_POSTERIOR	56	0.890284	-0.0410057	0.614493	0.150132	0.114011	0.474022	0.584475	0.162178	0.84529	0.0591218	0.984908	-0.00574566
MOMENT_ANTERIOR_POSTERIOR	57	0.814219	-0.0700232	0.666238	0.128822	0.207193	0.376949	0.947961	0.0193564	0.784989	-0.0825456	0.938422	-0.0235076
MOMENT_ANTERIOR_POSTERIOR	58	0.763584	-0.0898791	0.739201	0.0995671	0.345022	0.281607	0.701039	-0.113818	0.604908	-0.156772	0.992296	-0.00296423
MOMENT_ANTERIOR_POSTERIOR	59	0.702995	-0.114229	0.864108	0.0512028	0.527856	0.187862	0.397864	-0.250766	0.661316	-0.134451	0.766655	0.092291
MOMENT_ANTERIOR_POSTERIOR	60	0.64336	-0.139081	0.996351	-0.00136792	0.65811	0.131618	0.25668	-0.339892	0.996702	-0.00127836	0.733454	0.107224
MOMENT_ANTERIOR_POSTERIOR	61	0.586796	-0.163433	0.829224	-0.064633	0.948387	0.0193297	0.408746	-0.248496	0.987668	-0.00476619	0.91384	0.0342521
MOMENT_ANTERIOR_POSTERIOR	62	0.471403	-0.217203	0.689618	-0.119762	0.982628	-0.0065287	0.586113	-0.161773	0.650188	-0.137617	0.847027	-0.0611343
MOMENT_ANTERIOR_POSTERIOR	63	0.381056	-0.264458	0.44746	-0.227062	0.815756	-0.0692236	0.205175	-0.366333	0.287712	-0.315376	0.842144	-0.0594801
MOMENT_ANTERIOR_POSTERIOR	64	0.352755	-0.279653	0.26854	-0.328551	0.347597	-0.275359	0.218574	-0.353617	0.117791	-0.455181	0.351971	-0.271961
MOMENT_ANTERIOR_POSTERIOR	65	0.274002	-0.327237	0.0765663	-0.523109	0.362877	-0.263308	0.206115	-0.362503	0.211387	-0.359273	0.236095	-0.347035
MOMENT_ANTERIOR_POSTERIOR	66	0.156519	-0.421468	0.0342975	-0.620416	0.501625	-0.194181	0.177841	-0.386447	0.0755371	-0.5149	0.580214	-0.162929
MOMENT_ANTERIOR_POSTERIOR	67	0.0732132	-0.532568	0.0372625	-0.610307	0.410447	-0.235541	0.254228	-0.326064	0.188289	-0.37849	0.297374	-0.309359
MOMENT_ANTERIOR_POSTERIOR	68	0.0248864	-0.669325	0.10458	-0.472738	0.205703	-0.363638	0.267376	-0.317098	0.159233	-0.407184	0.67894	-0.127625
MOMENT_ANTERIOR_POSTERIOR	69	0.0125726	-0.743699	0.27348	-0.323519	0.648092	-0.132304	0.311014	-0.289476	0.479698	-0.206167	0.7794	0.0889287
MOMENT_ANTERIOR_POSTERIOR	70	0.00605401	-0.816824	0.918176	-0.0316792	0.649249	0.13508	0.302647	-0.295186	0.752453	0.0961194	0.707991	-0.118652
MOMENT_ANTERIOR_POSTERIOR	71	0.00436581	-0.849324	0.297882	0.333637	0.475482	-0.215556	0.270785	-0.317693	0.818434	-0.0703546	0.56278	0.183064
MOMENT_ANTERIOR_POSTERIOR	72	0.00871316	-0.77527	0.281038	0.345815	0.257603	0.341338	0.818033	0.069792	0.778543	0.0862992	0.626829	-0.153994
MOMENT_ANTERIOR_POSTERIOR	73	0.0709226	-0.522317	0.546693	0.192476	0.323496	-0.291997	0.587094	-0.16515	0.909598	-0.0348501	0.750095	0.101149
MOMENT_ANTERIOR_POSTERIOR	74	0.121232	-0.445914	0.265647	0.357184	0.658513	0.128873	0.60142	0.157532	0.97185	-0.0108628	0.996513	-0.00138619
MOMENT_ANTERIOR_POSTERIOR	75	0.191404	-0.374389	0.406259	0.265725	0.830227	0.0635249	0.800717	-0.0753496	0.817236	0.071531	0.759717	-0.0966113
MOMENT_ANTERIOR_POSTERIOR	76	0.278101	-0.309835	0.428499	0.25318	0.603658	-0.154955	0.915671	-0.0314454	0.702212	-0.119225	0.586832	0.17137
MOMENT_ANTERIOR_POSTERIOR	77	0.252991	-0.3268	0.267305	0.355666	0.540779	0.181265	0.618792	0.148288	0.619295	0.156011	0.503085	-0.212177
MOMENT_ANTERIOR_POSTERIOR	78	0.291352	-0.301322	0.598974	0.167475	0.589235	-0.158575	0.425686	-0.239532	0.580479	-0.174359	0.500948	0.215476
MOMENT_ANTERIOR_POSTERIOR	79	0.276885	-0.310639	0.201149	0.410239	0.634455	0.139331	0.323018	0.299876	0.566547	0.181115	0.591913	-0.172878
MOMENT_ANTERIOR_POSTERIOR	80	0.27194	-0.313918	0.534367	0.198115	0.575462	-0.163836	0.28799	-0.324397	0.567557	-0.180494	0.759363	0.0981288
MOMENT_ANTERIOR_POSTERIOR	81	0.286346	-0.304531	0.0111406	-0.804406	0.475956	0.209408	0.304091	0.314585	0.566172	0.180752	0.913939	-0.0341957
MOMENT_ANTERIOR_POSTERIOR	82	0.256615	-0.324381	0.0174745	0.738549	0.450259	-0.223328	0.38285	-0.266995	0.551083	-0.187337	0.981271	0.00740083
MOMENT_ANTERIOR_POSTERIOR	83	0.291007	-0.301631	0.18833	-0.390744	0.524693	0.187304	0.542553	0.18595	0.518064	0.202506	0.956203	-0.0174326
MOMENT_ANTERIOR_POSTERIOR	84	0.235029	-0.339903	0.935882	0.0241871	0.718737	-0.104873	0.769738	-0.0892317	0.471532	-0.224714	0.882219	0.0473266
MOMENT_ANTERIOR_POSTERIOR	85	0.294886	-0.299499	0.336193	0.292532	0.933944	0.0241822	0.998115	0.000718893	0.422024	0.249396	0.843656	-0.0625721
MOMENT_ANTERIOR_POSTERIOR	86	0.245193	-0.33267	0.25717	-0.347451	0.928734	-0.0262444	0.822105	0.0681779	0.380521	-0.271165	0.907839	0.0362738
MOMENT_ANTERIOR_POSTERIOR	87	0.193406	-0.395824	0.406809	0.248172	0.62416	0.143795	0.691088	-0.11967	0.353521	0.286306	0.896794	0.0404523
MOMENT_ANTERIOR_POSTERIOR	88	0.224902	0.364221	0.443954	-0.22538	0.238377	-0.349005	0.594474	0.158921	0.34355	-0.292951	0.578335	-0.174767
MOMENT_ANTERIOR_POSTERIOR	89	0.2695	-0.332813	0.470568	0.214213	0.0625013	0.560268	0.528917	-0.187097	0.345491	0.293643	0.206043	0.40639
MOMENT_ANTERIOR_POSTERIOR	90	0.272051	0.334544	0.661447	-0.131621	0.0205511	-0.70316	0.483815	0.208809	0.428942	-0.248337	0.118996	-0.50171
MOMENT_ANTERIOR_POSTERIOR	91	0.451645	0.227484	0.89013	-0.0426921	0.0237632	0.688368	0.540175	-0.18472	0.351234	0.294737	0.0561682	0.609999
MOMENT_ANTERIOR_POSTERIOR	92	0.122043	-0.475792	0.696998	0.114962	0.0959074	-0.506302	0.380326	0.26711	0.45098	-0.238134	0.0700045	-0.57352
MOMENT_ANTERIOR_POSTERIOR	93	0.772232	0.0869935	0.605471	-0.15175	0.195435	0.389952	0.344529	-0.289254	0.405308	0.263124	0.0547619	0.611248
MOMENT_ANTERIOR_POSTERIOR	94	0.570778	0.170512	0.204728	0.373491	0.552993	-0.175107	0.179094	0.413674	0.508255	-0.208565	0.0534408	-0.621353
MOMENT_ANTERIOR_POSTERIOR	95	0.0603042	0.575254	0.255588	-0.343371	0.992197	-0.00289277	0.100938	-0.508205	0.566733	0.180435	0.0410824	0.664308
MOMENT_ANTERIOR_POSTERIOR	96	0.0291026	-0.687082	0.741092	0.10056	0.484262	0.210229	0.0373386	0.654058	0.852459	-0.0584719	0.0672141	-0.586629
MOMENT_ANTERIOR_POSTERIOR	97	0.400115	-0.254062	0.542462	0.17966	0.25682	-0.344744	0.0240192	-0.718072	0.682275	-0.128724	0.195615	0.399286
MOMENT_ANTERIOR_POSTERIOR	98	0.025828	0.697216	0.790901	-0.0779627	0.133959	0.460739	0.0139224	0.792383	0.228138	0.381476	0.792444	-0.0783202
MOMENT_ANTERIOR_POSTERIOR	99	0.397841	-0.251071	0.890376	-0.0404217	0.158318	-0.435805	0.0114357	-0.819545	0.0392768	-0.663105	0.221298	-0.36413
MOMENT_ANTERIOR_POSTERIOR	100	0.692602	0.118597	0.878505	0.0450845	0.605607	0.154749	0.118787	0.484912	0.0448292	0.652221	0.121662	0.495427
MOMENT_VERTICAL	1	0.558796	-0.171002	0.129621	0.467012	0.570915	0.174009	0.35157	0.281735	0.160388	0.435762	0.301392	0.314464
MOMENT_VERTICAL	2	0.0582215	-0.577793	0.108806	-0.478985	0.0638949	-0.557779	0.134685	-0.447299	0.187498	-0.394935	0.225772	-0.368743
MOMENT_VERTICAL	3	0.013418	-0.760548	0.107875	-0.487983	0.0930311	-0.513008	0.0319519	-0.654258	0.0350875	-0.644766	0.0251765	-0.687937
MOMENT_VERTICAL	4	0.545396	-0.17797	0.344631	-0.282948	0.253834	-0.346695	0.138915	-0.448462	0.0536696	-0.601539	0.0327896	-0.655869
MOMENT_VERTICAL	5	0.602192	-0.15244	0.502319	-0.200088	0.202559	-0.391043	0.326758	-0.300438	0.221053	-0.383145	0.386711	-0.263063
MOMENT_VERTICAL	6	0.0860179	-0.513832	0.111196	-0.474682	0.0681268	-0.563086	0.209218	-0.384647	0.147167	-0.453764	0.623587	-0.148319
MOMENT_VERTICAL	7	0.0470537	-0.600514	0.0778303	-0.530515	0.117664	-0.481008	0.371482	-0.271407	0.196977	-0.403591	0.680965	-0.126768
MOMENT_VERTICAL	8	0.0202073	-0.699481	0.0922933	-0.50278	0.233406	-0.358829	0.614858	-0.150493	0.524994	-0.195732	0.874109	-0.0480742
MOMENT_VERTICAL	9	0.00800509	-0.799585	0.0692906	-0.539461	0.261145	-0.33339	0.516667	-0.192451	0.360867	-0.277715	0.858443	-0.0532104
MOMENT_VERTICAL	10	0.00499649	-0.849349	0.0404965	-0.611323	0.131871	-0.447225	0.250924	-0.339753	0.151113	-0.433885	0.529711	-0.185089
MOMENT_VERTICAL	11	0.00410439	-0.8711	0.0192615	-0.706517	0.0629383	-0.557825	0.0482454	-0.594172	0.0119843	-0.78253	0.199182	-0.384027
MOMENT_VERTICAL	12	0.00271547	-0.917473	0.0179149	-0.71929	0.0546375	-0.581381	0.0359917	-0.638187	0.00639504	-0.86714	0.0488589	-0.606285
MOMENT_VERTICAL	13	0.00278717	-0.919109	0.0235543	-0.691074	0.0498369	-0.596531	0.0242479	-0.692374	0.00884894	-0.830245	0.0583774	-0.590048
MOMENT_VERTICAL	14	0.0053414	-0.853354	0.033696	-0.649175	0.0513418	-0.596055	0.011775	-0.785	0.00710392	-0.861746	0.0465351	-0.627045
MOMENT_VERTICAL	15	0.0114538	-0.770329	0.0556219	-0.584549	0.0671076	-0.559567	0.0135151	-0.772926	0.00945763	-0.826646	0.0593233	-0.597144
MOMENT_VERTICAL	16	0.0206927	-0.701683	0.1097	-0.4876	0.0869264	-0.522716	0.029536	-0.676101	0.0152676	-0.772529	0.0691659	-0.572974
MOMENT_VERTICAL	17	0.0350898	-0.636055	0.193473	-0.396353	0.120471	-0.47311	0.0545833	-0.594832	0.0394782	-0.647495	0.101824	-0.516117
MOMENT_VERTICAL	18	0.058804	-0.567846	0.267073	-0.338147	0.229993	-0.363707	0.0985075	-0.509128	0.0842923	-0.537414	0.238748	-0.365721
MOMENT_VERTICAL	19	0.100241	-0.492497	0.306613	-0.310967	0.301692	-0.312044	0.248005	-0.353751	0.155881	-0.438286	0.464331	-0.22579
MOMENT_VERTICAL	20	0.152671	-0.428326	0.318622	-0.303124	0.298463	-0.313814	0.433419	-0.238911	0.310521	-0.311024	0.696778	-0.119857
MOMENT_VERTICAL	21	0.166954	-0.415078	0.334108	-0.293514	0.310973	-0.305743	0.567928	-0.173738	0.505889	-0.203527	0.967559	0.0125227
MOMENT_VERTICAL	22	0.12922	-0.459373	0.352078	-0.282875	0.364133	-0.27369	0.601577	-0.158954	0.631813	-0.146251	0.616512	0.154341
MOMENT_VERTICAL	23	0.085063	-0.526626	0.398896	-0.256632	0.426973	-0.239323	0.745098	-0.098943	0.644514	-0.140836	0.435749	0.240014
MOMENT_VERTICAL	24	0.0509435	-0.602393	0.3939	-0.259636	0.49261	-0.206832	0.877381	-0.0468673	0.700655	-0.117286	0.400123	0.257657
MOMENT_VERTICAL	25	0.0360075	-0.65021	0.373977	-0.270659	0.572915	-0.17022	0.994838	0.00196173	0.740089	-0.10118	0.429479	0.241167
MOMENT_VERTICAL	26	0.0298708	-0.675141	0.410488	-0.2497	0.664741	-0.130863	0.921112	0.0299834	0.815142	-0.0711177	0.392059	0.260693
MOMENT_VERTICAL	27	0.0340414	-0.65822	0.451731	-0.227702	0.710825	-0.111835	0.759355	0.0925618	0.85763	-0.0544823	0.355148	0.280906
MOMENT_VERTICAL	28	0.0451019	-0.619905	0.490105	-0.208537	0.762684	-0.0909586	0.633631	0.143639	0.912769	-0.0331266	0.353695	0.280761
MOMENT_VERTICAL	29	0.062646	-0.574324	0.616331	-0.150997	0.873645	-0.0478269	0.61094	0.152693	0.943261	0.0214997	0.343216	0.285904
MOMENT_VERTICAL	30	0.0874344	-0.526554	0.795316	-0.0780765	0.976297	0.00892124	0.595637	0.15875	0.828939	0.0650732	0.272119	0.331454
MOMENT_VERTICAL	31	0.130858	-0.463998	0.979644	-0.00767975	0.810776	0.0717922	0.486356	0.207852	0.706486	0.113399	0.173443	0.411412
MOMENT_VERTICAL	32	0.17729	-0.41293	0.819544	0.0687178	0.60972	0.152948	0.361975	0.271987	0.614006	0.151735	0.147462	0.437381
MOMENT_VERTICAL	33	0.227497	-0.368255	0.63	0.145303	0.449736	0.226366	0.289944	0.315286	0.5807	0.166145	0.144538	0.439928
MOMENT_VERTICAL	34	0.262882	-0.341179	0.487623	0.209618	0.340335	0.2852	0.236404	0.352966	0.560122	0.175014	0.125043	0.463801
MOMENT_VERTICAL	35	0.285768	-0.324917	0.413284	0.247238	0.268777	0.3306	0.181387	0.398723	0.55286	0.178233	0.117794	0.47512
MOMENT_VERTICAL	36	0.353923	-0.281663	0.330717	0.294431	0.231584	0.357586	0.151115	0.428651	0.595912	0.159463	0.141245	0.447974
MOMENT_VERTICAL	37	0.440631	-0.233936	0.281184	0.326402	0.203295	0.380843	0.133075	0.449605	0.644538	0.139208	0.226202	0.368148
MOMENT_VERTICAL	38	0.565298	-0.174035	0.236312	0.359426	0.178911	0.403735	0.128582	0.456251	0.70144	0.116124	0.32572	0.298659
MOMENT_VERTICAL	39	0.764827	-0.0902007	0.170811	0.417452	0.153291	0.431277	0.129385	0.456622	0.796727	0.078251	0.493585	0.208146
MOMENT_VERTICAL	40	0.968516	-0.0118564	0.111846	0.487351	0.129445	0.460639	0.171098	0.412761	0.93563	0.024605	0.628397	0.146866
MOMENT_VERTICAL	41	0.807167	0.073091	0.0789861	0.541656	0.115023	0.481088	0.2494	0.34753	0.972443	-0.0105536	0.828692	0.0654658
MOMENT_VERTICAL	42	0.593567	0.159604	0.0429686	0.629892	0.105557	0.495835	0.337604	0.289593	0.884847	-0.0443576	0.991936	-0.00304833
MOMENT_VERTICAL	43	0.404933	0.248672	0.0272314	0.692448	0.108736	0.492338	0.454716	0.22609	0.833922	-0.06439	0.916084	-0.0318013
MOMENT_VERTICAL	44	0.251508	0.342716	0.019598	0.735119	0.112386	0.487269	0.532357	0.189114	0.846471	-0.0595583	0.885062	-0.0437173
MOMENT_VERTICAL	45	0.170038	0.410868	0.0168242	0.754191	0.122804	0.47378	0.576443	0.169675	0.848408	-0.0589624	0.849503	-0.057584
MOMENT_VERTICAL	46	0.133704	0.449796	0.0180978	0.744927	0.128782	0.466159	0.581987	0.167315	0.891005	-0.0423497	0.842576	-0.0603438
MOMENT_VERTICAL	47	0.107805	0.483095	0.0217488	0.721945	0.142681	0.449283	0.583232	0.166847	0.871632	-0.0500413	0.811743	-0.0725511
MOMENT_VERTICAL	48	0.0983561	0.496727	0.0299675	0.680494	0.147639	0.444094	0.565613	0.174842	0.896854	-0.0401939	0.829696	-0.06556
MOMENT_VERTICAL	49	0.112012	0.477191	0.0394095	0.644012	0.174715	0.416345	0.581679	0.167509	0.889364	-0.0430746	0.793788	-0.0797364
MOMENT_VERTICAL	50	0.142355	0.439578	0.0586139	0.588695	0.17444	0.417223	0.543628	0.184649	0.89085	-0.0424296	0.796666	-0.0783185
MOMENT_VERTICAL	51	0.18898	0.392599	0.0954927	0.516538	0.231948	0.367569	0.652537	0.136387	0.807353	-0.0753833	0.771442	-0.0881484
MOMENT_VERTICAL	52	0.295385	0.311405	0.135727	0.460362	0.271787	0.338173	0.797299	0.0777521	0.638464	-0.145321	0.579406	-0.16831
MOMENT_VERTICAL	53	0.463418	0.217312	0.24293	0.358313	0.442475	0.235655	0.975044	-0.00943473	0.569816	-0.17464	0.651507	-0.135647
MOMENT_VERTICAL	54	0.730651	0.101648	0.377332	0.269737	0.612594	0.154674	0.698314	-0.116355	0.394762	-0.257879	0.586531	-0.161607
MOMENT_VERTICAL	55	0.993322	0.00247113	0.569507	0.173006	0.940047	-0.0228725	0.428319	-0.23545	0.284519	-0.320941	0.932945	0.0253234
MOMENT_VERTICAL	56	0.729122	-0.102482	0.778778	0.0852355	0.451173	-0.228314	0.222549	-0.358893	0.443652	-0.232409	0.694847	0.1191
MOMENT_VERTICAL	57	0.551021	-0.177209	0.941023	-0.0224081	0.117616	-0.471118	0.326969	-0.289282	0.883246	-0.0448718	0.698767	0.117752
MOMENT_VERTICAL	58	0.422951	-0.239206	0.762764	-0.0913049	0.11243	-0.476222	0.780835	-0.083529	0.695512	0.119803	0.638202	0.144757
MOMENT_VERTICAL	59	0.342314	-0.284896	0.54471	-0.182954	0.254974	-0.344504	0.645834	0.138162	0.405367	0.255719	0.923792	-0.02956
MOMENT_VERTICAL	60	0.357912	-0.276248	0.718969	-0.108384	0.516726	-0.197322	0.207791	0.378727	0.411862	0.25183	0.94907	0.0195181
MOMENT_VERTICAL	61	0.468859	-0.216989	0.998665	-0.000506209	0.815583	-0.0705184	0.0699485	0.547272	0.397267	0.252568	0.559114	0.174487
MOMENT_VERTICAL	62	0.871176	-0.048482	0.684359	0.123663	0.717502	0.10856	0.134474	0.443181	0.35117	0.272571	0.170918	0.407346
MOMENT_VERTICAL	63	0.652691	0.134771	0.361668	0.27589	0.397522	0.2506	0.196315	0.37679	0.462547	0.213307	0.426544	-0.235471
MOMENT_VERTICAL	64	0.325125	0.295796	0.0918803	0.503563	0.145476	0.425034	0.293651	0.301996	0.34596	0.273364	0.0810411	0.51874
MOMENT_VERTICAL	65	0.158052	0.425035	0.0117402	0.750384	0.203196	0.366017	0.2341	0.341813	0.563632	0.165033	0.394725	-0.250489
MOMENT_VERTICAL	66	0.0878648	0.510873	0.0117658	0.744817	0.285843	0.305932	0.257599	0.323889	0.315839	0.288642	0.302892	0.303515
MOMENT_VERTICAL	67	0.0516625	0.578984	0.013051	0.731257	0.249831	0.332939	0.190611	0.375476	0.607838	0.147949	0.731067	0.101164
MOMENT_VERTICAL	68	0.0281012	0.649404	0.0623658	0.539796	0.398676	0.242676	0.371234	0.255287	0.42978	0.23291	0.919151	0.0302769
MOMENT_VERTICAL	69	0.0128844	0.735361	0.0562975	0.553952	0.324601	0.300183	0.205574	0.36401	0.600018	-0.160855	0.601583	0.158525
MOMENT_VERTICAL	70	0.00548882	0.82545	0.12113	0.451418	0.758013	-0.0957514	0.676214	0.121401	0.945796	0.0207902	0.379831	-0.267943
MOMENT_VERTICAL	71	0.025627	0.652153	0.0352518	-0.662101	0.809958	-0.0748242	0.237036	0.350441	0.95742	-0.0162288	0.387607	0.261711
MOMENT_VERTICAL	72	0.232875	0.341354	0.310995	-0.314984	0.426468	0.246718	0.734163	-0.10497	0.973981	-0.00981638	0.37815	-0.264986
MOMENT_VERTICAL	73	0.553947	0.168274	0.640483	0.145586	0.142486	-0.458407	0.698065	0.120433	0.982173	-0.00668054	0.438536	0.231113
MOMENT_VERTICAL	74	0.726011	0.099568	0.0825974	-0.552064	0.140308	0.464245	0.663493	-0.135085	0.929019	0.026584	0.505454	-0.197583
MOMENT_VERTICAL	75	0.611894	0.144231	0.217078	-0.392198	0.247041	-0.364025	0.599527	0.162878	0.835605	-0.0621905	0.603127	0.153712
MOMENT_VERTICAL	76	0.162684	-0.401666	0.988773	-0.00441004	0.440351	0.241468	0.483614	-0.217428	0.72556	0.106321	0.730272	-0.101837
MOMENT_VERTICAL	77	0.140251	-0.424848	0.708885	-0.116216	0.740944	-0.102968	0.358768	0.285193	0.619644	-0.152434	0.894212	0.0393755
MOMENT_VERTICAL	78	0.483378	-0.199841	0.232115	-0.373749	0.808643	-0.0751677	0.238982	-0.366421	0.57144	0.174973	0.910502	0.0335123
MOMENT_VERTICAL	79	0.317906	-0.285729	0.667317	0.129043	0.432792	0.2429	0.149454	0.448451	0.602753	-0.160021	0.709011	-0.112481
MOMENT_VERTICAL	80	0.226591	-0.346511	0.735672	-0.1026	0.318831	-0.308454	0.0969566	-0.5157	0.702249	0.11643	0.550949	0.181599
MOMENT_VERTICAL	81	0.210737	-0.359381	0.592294	-0.162087	0.411668	0.254363	0.0850744	0.534021	0.850174	-0.0571748	0.46606	-0.222696
MOMENT_VERTICAL	82	0.414576	-0.233154	0.781178	0.0849243	0.743785	-0.101286	0.117081	-0.485523	0.960458	-0.0149889	0.435799	0.237435
MOMENT_VERTICAL	83	0.349568	-0.267961	0.710063	0.114964	0.701721	-0.118509	0.214094	0.38484	0.738078	0.101451	0.432918	-0.237873
MOMENT_VERTICAL	84	0.143995	-0.422127	0.72677	0.107757	0.227845	0.374481	0.401079	-0.260051	0.512701	-0.199872	0.452704	0.226726
MOMENT_VERTICAL	85	0.351259	-0.267157	0.38258	-0.267193	0.0564387	-0.600605	0.676887	0.128929	0.336598	0.294824	0.511558	-0.197193
MOMENT_VERTICAL	86	0.275937	-0.313015	0.563193	0.175971	0.0342226	0.673531	0.998048	-0.000755083	0.242264	-0.358264	0.64032	0.139652
MOMENT_VERTICAL	87	0.441862	-0.23202	0.547873	-0.184262	0.0629759	-0.588807	0.706783	-0.115722	0.219918	0.373139	0.882335	-0.0440897
MOMENT_VERTICAL	88	0.793661	0.076411	0.810688	-0.0729431	0.176979	0.422963	0.495677	0.208818	0.250978	-0.346436	0.73342	-0.101611
MOMENT_VERTICAL	89	0.785068	-0.0836367	0.196025	0.393719	0.591497	-0.166491	0.380511	-0.268432	0.329298	0.293012	0.293453	0.316863
MOMENT_VERTICAL	90	0.739141	0.0970424	0.591885	-0.164018	0.691136	-0.123076	0.332492	0.297477	0.46971	-0.216935	0.0571024	-0.586268
MOMENT_VERTICAL	91	0.360726	0.278883	0.536592	-0.189788	0.357563	0.28613	0.309253	-0.313061	0.673479	0.127229	0.0125923	0.779509
MOMENT_VERTICAL	92	0.628757	0.142708	0.415624	0.249007	0.243497	-0.364809	0.247809	0.358021	0.906072	0.035805	0.0138962	-0.764621
MOMENT_VERTICAL	93	0.92257	-0.028743	0.750219	-0.0973486	0.146059	0.457439	0.21997	-0.381747	0.603599	-0.157932	0.0202198	0.718103
MOMENT_VERTICAL	94	0.10729	-0.490489	0.36976	-0.274231	0.163912	-0.432836	0.112675	0.497472	0.270183	0.334459	0.0757372	-0.543573
MOMENT_VERTICAL	95	0.168017	0.412874	0.0295046	0.686629	0.234417	0.363035	0.0823928	-0.547592	0.148219	-0.436775	0.283649	0.323225
MOMENT_VERTICAL	96	0.176276	0.406251	0.109408	-0.499727	0.574762	-0.169704	0.046033	0.629704	0.0624236	0.564936	0.847125	-0.0574925
MOMENT_VERTICAL	97	0.439789	-0.228901	0.35766	0.278674	0.871363	0.0492943	0.0651504	-0.572544	0.0261542	-0.683189	0.524467	-0.19096
MOMENT_VERTICAL	98	0.609682	-0.151638	0.787324	-0.080887	0.730529	0.105647	0.105111	0.491763	0.021865	0.707265	0.120061	0.483035
MOMENT_VERTICAL	99	0.957076	0.0156469	0.982603	0.0065893	0.560041	-0.179439	0.195221	-0.38658	0.0868996	-0.515828	0.166713	-0.416704
MOMENT_VERTICAL	100	0.51008	-0.196607	0.986096	-0.00525994	0.893529	0.0407217	0.201274	0.386593	0.12146	0.47628	0.20431	0.386995
PELVIS_OBLIQUITY	1	0.0806573	-0.520442	0.0533744	-0.580409	0.0166288	-0.74506	0.0531241	-0.592029	0.103316	-0.498155	0.0310463	-0.670517
PELVIS_OBLIQUITY	2	0.0988705	-0.49142	0.0718077	-0.539481	0.0299097	-0.671402	0.0882734	-0.518905	0.172931	-0.413977	0.0508927	-0.603128
PELVIS_OBLIQUITY	3	0.136961	-0.442174	0.111015	-0.476088	0.0600782	-0.577258	0.147429	-0.438723	0.295794	-0.315736	0.0940013	-0.513859
PELVIS_OBLIQUITY	4	0.207729	-0.374708	0.189992	-0.390333	0.126566	-0.465883	0.258094	-0.340821	0.489812	-0.207639	0.187803	-0.402025
PELVIS_OBLIQUITY	5	0.320321	-0.295822	0.316531	-0.297897	0.238716	-0.357586	0.395376	-0.255407	0.733953	-0.102022	0.344061	-0.287888
PELVIS_OBLIQUITY	6	0.481251	-0.209947	0.44345	-0.228149	0.405407	-0.251765	0.584694	-0.164031	0.975245	0.00932131	0.583287	-0.166946
PELVIS_OBLIQUITY	7	0.634805	-0.142024	0.587348	-0.161846	0.58751	-0.164	0.793688	-0.0785122	0.71459	0.110271	0.864248	-0.0521601
PELVIS_OBLIQUITY	8	0.771365	-0.0871594	0.72312	-0.10597	0.783995	-0.0829603	0.972626	0.0103241	0.504078	0.202316	0.882049	0.0454737
PELVIS_OBLIQUITY	9	0.893156	-0.0404182	0.84233	-0.0597107	0.980094	-0.0075672	0.777921	0.0850554	0.359775	0.279046	0.698666	0.119241
PELVIS_OBLIQUITY	10	0.974196	-0.00976632	0.948023	-0.0196394	0.845172	0.0594084	0.593632	0.161578	0.279621	0.331136	0.578248	0.172142
PELVIS_OBLIQUITY	11	0.989411	0.00402113	0.966781	0.0125882	0.725284	0.107256	0.47937	0.214986	0.235994	0.364561	0.490937	0.214106
PELVIS_OBLIQUITY	12	0.976411	0.00898881	0.897139	0.0392254	0.601548	0.160028	0.397953	0.257805	0.219516	0.378853	0.454748	0.232925
PELVIS_OBLIQUITY	13	0.96533	0.013261	0.847573	0.058515	0.529457	0.193316	0.369551	0.274228	0.208462	0.389252	0.416279	0.253784
PELVIS_OBLIQUITY	14	0.972191	0.0106685	0.800256	0.0772764	0.475689	0.219817	0.357216	0.281782	0.201516	0.396259	0.385098	0.271498
PELVIS_OBLIQUITY	15	0.955155	0.0172632	0.768263	0.090304	0.459072	0.228534	0.363838	0.278153	0.191575	0.406335	0.343532	0.296623
PELVIS_OBLIQUITY	16	0.932405	0.0261059	0.728294	0.106774	0.424766	0.246553	0.366198	0.277059	0.186327	0.412296	0.311927	0.316933
PELVIS_OBLIQUITY	17	0.852417	0.057411	0.683454	0.125751	0.403719	0.258025	0.366094	0.277387	0.183001	0.416494	0.29207	0.330535
PELVIS_OBLIQUITY	18	0.78849	0.0829616	0.643392	0.143192	0.371602	0.27622	0.361957	0.280069	0.188048	0.412746	0.280131	0.339034
PELVIS_OBLIQUITY	19	0.704479	0.117555	0.625486	0.151327	0.347398	0.290439	0.357117	0.28324	0.201211	0.401426	0.276207	0.342039
PELVIS_OBLIQUITY	20	0.638402	0.14594	0.613154	0.157053	0.331929	0.29975	0.359075	0.282372	0.228196	0.378765	0.284958	0.336061
PELVIS_OBLIQUITY	21	0.610378	0.158436	0.595562	0.165114	0.331164	0.300021	0.358087	0.283151	0.262963	0.351817	0.29661	0.328276
PELVIS_OBLIQUITY	22	0.602063	0.162252	0.567256	0.178142	0.339993	0.294093	0.372056	0.275012	0.303924	0.322818	0.31438	0.316568
PELVIS_OBLIQUITY	23	0.612393	0.157702	0.570644	0.176717	0.349653	0.287696	0.389105	0.265084	0.34938	0.293329	0.333313	0.304449
PELVIS_OBLIQUITY	24	0.650233	0.141073	0.593584	0.166326	0.370947	0.27455	0.414522	0.250759	0.397173	0.26473	0.349593	0.294282
PELVIS_OBLIQUITY	25	0.718857	0.111932	0.641123	0.145346	0.39251	0.26165	0.440317	0.236658	0.430995	0.245636	0.357653	0.289218
PELVIS_OBLIQUITY	26	0.780281	0.0866698	0.723388	0.110399	0.416734	0.247768	0.469144	0.221468	0.459407	0.230051	0.352558	0.291921
PELVIS_OBLIQUITY	27	0.886145	0.0444392	0.79353	0.0816383	0.4207	0.245001	0.494698	0.208441	0.472846	0.222625	0.345016	0.296024
PELVIS_OBLIQUITY	28	0.948609	0.0199903	0.850296	0.0588656	0.446947	0.230713	0.522837	0.194625	0.464762	0.226194	0.312119	0.316538
PELVIS_OBLIQUITY	29	0.990392	0.00373297	0.890202	0.0430437	0.454733	0.226134	0.530451	0.190806	0.43341	0.242064	0.284007	0.335066
PELVIS_OBLIQUITY	30	0.997633	0.000918639	0.919087	0.0316532	0.449552	0.228213	0.532439	0.189664	0.397721	0.261327	0.24239	0.365638
PELVIS_OBLIQUITY	31	0.990922	0.00351962	0.872733	0.0498936	0.434701	0.235136	0.515187	0.197733	0.35817	0.284208	0.202082	0.39932
PELVIS_OBLIQUITY	32	0.983247	0.00649147	0.86755	0.0518667	0.42034	0.242029	0.466451	0.221482	0.300166	0.321137	0.181487	0.418038
PELVIS_OBLIQUITY	33	0.904574	0.036985	0.794217	0.0809849	0.366906	0.270705	0.420415	0.245243	0.249081	0.358209	0.153729	0.446713
PELVIS_OBLIQUITY	34	0.872201	0.0495803	0.739454	0.103083	0.321919	0.296822	0.356347	0.281254	0.206283	0.394087	0.137317	0.465844
PELVIS_OBLIQUITY	35	0.846571	0.059527	0.638244	0.145423	0.255643	0.340834	0.286942	0.325585	0.163626	0.435824	0.119718	0.488299
PELVIS_OBLIQUITY	36	0.74432	0.100209	0.530391	0.193776	0.213133	0.373501	0.237549	0.361809	0.122903	0.484474	0.102199	0.513818
PELVIS_OBLIQUITY	37	0.677329	0.127663	0.42077	0.248399	0.165743	0.416312	0.182324	0.409738	0.0895406	0.535581	0.0840893	0.544454
PELVIS_OBLIQUITY	38	0.591725	0.164477	0.346318	0.29014	0.126746	0.459369	0.140614	0.454209	0.0632803	0.588309	0.0663839	0.5805
PELVIS_OBLIQUITY	39	0.501683	0.205756	0.275429	0.335758	0.0953427	0.502805	0.0980898	0.511986	0.045179	0.637171	0.0494411	0.623712
PELVIS_OBLIQUITY	40	0.452431	0.230057	0.244981	0.357454	0.0772216	0.533285	0.082568	0.538399	0.0348447	0.673712	0.0396142	0.655637
PELVIS_OBLIQUITY	41	0.40296	0.255967	0.221965	0.3752	0.0625844	0.563044	0.0694358	0.56425	0.0295497	0.696237	0.0341622	0.676884
PELVIS_OBLIQUITY	42	0.376645	0.270057	0.219118	0.37681	0.0569461	0.576078	0.0633671	0.577896	0.0286422	0.700811	0.0310943	0.69037
PELVIS_OBLIQUITY	43	0.387645	0.263598	0.233824	0.364205	0.0569381	0.576143	0.0673769	0.569401	0.0329596	0.682056	0.0336002	0.68045
PELVIS_OBLIQUITY	44	0.408873	0.251499	0.261955	0.342319	0.061039	0.56692	0.0763522	0.551461	0.0413209	0.651507	0.0402047	0.656781
PELVIS_OBLIQUITY	45	0.428985	0.240568	0.306791	0.310989	0.0693762	0.549168	0.0948771	0.518779	0.0572606	0.60536	0.0522954	0.62003
PELVIS_OBLIQUITY	46	0.4907	0.209127	0.362254	0.276768	0.0830613	0.52365	0.123984	0.476884	0.0804322	0.554973	0.0712319	0.574639
PELVIS_OBLIQUITY	47	0.544185	0.18371	0.444052	0.232094	0.104579	0.489488	0.164805	0.429489	0.112911	0.501926	0.0958735	0.529096
PELVIS_OBLIQUITY	48	0.603745	0.157096	0.53051	0.190058	0.134533	0.450399	0.218988	0.379231	0.159966	0.443729	0.12907	0.481089
PELVIS_OBLIQUITY	49	0.668852	0.129286	0.632935	0.144615	0.169043	0.413257	0.298082	0.320171	0.226448	0.381253	0.168585	0.435593
PELVIS_OBLIQUITY	50	0.756996	0.0934844	0.741551	0.0999227	0.221746	0.366414	0.413097	0.251208	0.323514	0.310651	0.23496	0.374912
PELVIS_OBLIQUITY	51	0.856317	0.0546994	0.867729	0.0504781	0.28248	0.321716	0.574697	0.171769	0.473169	0.225282	0.336896	0.302502
PELVIS_OBLIQUITY	52	0.959782	-0.0152517	0.933972	-0.0251343	0.39653	0.253043	0.815482	0.0712176	0.705237	0.118527	0.503976	0.209923
PELVIS_OBLIQUITY	53	0.713164	-0.111393	0.679684	-0.125315	0.551377	0.17734	0.896913	-0.0394762	0.96307	-0.014484	0.773489	0.0901704
PELVIS_OBLIQUITY	54	0.451657	-0.228791	0.419355	-0.245599	0.764494	0.0889887	0.602237	-0.158813	0.602221	-0.163006	0.87948	-0.0474457
PELVIS_OBLIQUITY	55	0.264244	-0.341167	0.234318	-0.362712	0.978397	0.00804608	0.369137	-0.27443	0.329374	-0.305926	0.540572	-0.191942
PELVIS_OBLIQUITY	56	0.148705	-0.444251	0.132512	-0.461006	0.834237	-0.0622618	0.215401	-0.380659	0.158484	-0.445031	0.299415	-0.32721
PELVIS_OBLIQUITY	57	0.0953303	-0.516335	0.0907748	-0.520857	0.693473	-0.117586	0.125788	-0.473386	0.0711965	-0.574296	0.158812	-0.447789
PELVIS_OBLIQUITY	58	0.0679974	-0.567893	0.0694649	-0.562065	0.573208	-0.16867	0.0753389	-0.553684	0.0346858	-0.678455	0.0896525	-0.544126
PELVIS_OBLIQUITY	59	0.0532932	-0.60398	0.0582229	-0.589443	0.462655	-0.220703	0.0463396	-0.624546	0.019887	-0.754315	0.0582589	-0.612285
PELVIS_OBLIQUITY	60	0.0451922	-0.627721	0.0475132	-0.619876	0.370077	-0.270298	0.0306299	-0.682333	0.0145904	-0.795569	0.044778	-0.652917
PELVIS_OBLIQUITY	61	0.04265	-0.636667	0.0414309	-0.640287	0.287195	-0.322093	0.0237106	-0.71721	0.0122866	-0.818943	0.0380927	-0.677823
PELVIS_OBLIQUITY	62	0.0382546	-0.652766	0.0326887	-0.673887	0.228699	-0.365512	0.0218082	-0.729828	0.0132165	-0.811414	0.0335913	-0.696728
PELVIS_OBLIQUITY	63	0.0356012	-0.664423	0.0257749	-0.706613	0.190446	-0.398782	0.0245928	-0.715951	0.015398	-0.793556	0.0298288	-0.713698
PELVIS_OBLIQUITY	64	0.0338321	-0.673568	0.0223108	-0.72719	0.169268	-0.419934	0.0285906	-0.697518	0.018061	-0.774026	0.0256299	-0.73434
PELVIS_OBLIQUITY	65	0.032661	-0.680442	0.0181631	-0.755385	0.159518	-0.430787	0.0337763	-0.675892	0.0210577	-0.754495	0.0225045	-0.751355
PELVIS_OBLIQUITY	66	0.0294278	-0.696406	0.0160306	-0.773114	0.150365	-0.441558	0.0389704	-0.656913	0.0244664	-0.7351	0.0201688	-0.765371
PELVIS_OBLIQUITY	67	0.0277691	-0.705665	0.0158122	-0.776602	0.138321	-0.456155	0.0440348	-0.639989	0.0285351	-0.714514	0.0189758	-0.772645
PELVIS_OBLIQUITY	68	0.027472	-0.70794	0.0152395	-0.782317	0.127282	-0.470463	0.0480716	-0.627409	0.0323793	-0.697231	0.0179658	-0.778891
PELVIS_OBLIQUITY	69	0.0292732	-0.699471	0.0141677	-0.79173	0.112926	-0.490219	0.0483293	-0.626198	0.0373646	-0.677007	0.017174	-0.783789
PELVIS_OBLIQUITY	70	0.0307065	-0.692302	0.0137867	-0.794602	0.10301	-0.505131	0.0473294	-0.628402	0.0441863	-0.652279	0.0169558	-0.784377
PELVIS_OBLIQUITY	71	0.0358896	-0.66961	0.0150971	-0.782094	0.100632	-0.509159	0.0474966	-0.626849	0.051339	-0.629035	0.0172676	-0.78063
PELVIS_OBLIQUITY	72	0.0467706	-0.631145	0.0177931	-0.759621	0.0995855	-0.510937	0.0477703	-0.624881	0.0592751	-0.605947	0.0175487	-0.776567
PELVIS_OBLIQUITY	73	0.0627416	-0.587574	0.0226931	-0.726778	0.106957	-0.499927	0.0507947	-0.614956	0.0684456	-0.582263	0.0180612	-0.770837
PELVIS_OBLIQUITY	74	0.0851806	-0.540178	0.0310231	-0.683554	0.119789	-0.481862	0.0564936	-0.598481	0.0770761	-0.561901	0.0192355	-0.760201
PELVIS_OBLIQUITY	75	0.105543	-0.505037	0.0417738	-0.641325	0.137382	-0.459361	0.0645204	-0.578045	0.0856672	-0.543456	0.0201223	-0.751492
PELVIS_OBLIQUITY	76	0.12236	-0.479566	0.0544337	-0.602558	0.158276	-0.43541	0.0736116	-0.557361	0.09328	-0.527941	0.0213847	-0.740545
PELVIS_OBLIQUITY	77	0.147406	-0.447323	0.0647209	-0.575628	0.181689	-0.411239	0.0850599	-0.534423	0.099775	-0.515431	0.0218418	-0.734185
PELVIS_OBLIQUITY	78	0.150892	-0.441873	0.0721036	-0.557607	0.197843	-0.395649	0.0948276	-0.516515	0.0992405	-0.514202	0.020902	-0.735928
PELVIS_OBLIQUITY	79	0.143836	-0.44809	0.0773971	-0.544939	0.203849	-0.389601	0.0952765	-0.514305	0.0942554	-0.520311	0.0194419	-0.741166
PELVIS_OBLIQUITY	80	0.143764	-0.446477	0.0732424	-0.550566	0.196615	-0.395096	0.0924402	-0.517268	0.0829576	-0.537623	0.0166418	-0.756816
PELVIS_OBLIQUITY	81	0.118631	-0.475815	0.0712964	-0.551847	0.182966	-0.406656	0.0825936	-0.53242	0.0703986	-0.560348	0.0143179	-0.771652
PELVIS_OBLIQUITY	82	0.112445	-0.482658	0.0647829	-0.563242	0.150239	-0.438811	0.0689529	-0.556953	0.0536217	-0.597486	0.0113558	-0.796401
PELVIS_OBLIQUITY	83	0.0813887	-0.529562	0.0567799	-0.579643	0.120889	-0.472368	0.0529224	-0.5926	0.0405405	-0.634031	0.00915077	-0.819495
PELVIS_OBLIQUITY	84	0.0715206	-0.546721	0.0389042	-0.628613	0.0854732	-0.524339	0.0352184	-0.645395	0.0262244	-0.690149	0.00685218	-0.850808
PELVIS_OBLIQUITY	85	0.0628046	-0.563235	0.0324585	-0.650497	0.0541511	-0.588287	0.0267752	-0.679055	0.0169518	-0.743791	0.00508057	-0.883815
PELVIS_OBLIQUITY	86	0.0461022	-0.603443	0.0183319	-0.7203	0.0325767	-0.655426	0.0159699	-0.74198	0.0112515	-0.793238	0.00379411	-0.915736
PELVIS_OBLIQUITY	87	0.0355266	-0.636147	0.016051	-0.73481	0.0191186	-0.722438	0.01093	-0.786214	0.00695469	-0.849464	0.00270803	-0.953303
PELVIS_OBLIQUITY	88	0.0253048	-0.677502	0.00950191	-0.795422	0.0101912	-0.798134	0.00728979	-0.8331	0.00486065	-0.891387	0.00198244	-0.988485
PELVIS_OBLIQUITY	89	0.0204195	-0.702665	0.00771816	-0.818175	0.00574393	-0.864089	0.005484	-0.866158	0.00354934	-0.928386	0.00158877	-1.01391
PELVIS_OBLIQUITY	90	0.0154393	-0.73516	0.00657163	-0.836516	0.00350376	-0.919761	0.00412863	-0.898799	0.00288716	-0.952989	0.00138726	-1.03121
PELVIS_OBLIQUITY	91	0.0144705	-0.742171	0.00641995	-0.838831	0.00248223	-0.957731	0.00364426	-0.914007	0.00280295	-0.958965	0.00141276	-1.03173
PELVIS_OBLIQUITY	92	0.0164623	-0.72636	0.00759702	-0.820399	0.00202075	-0.980092	0.00367362	-0.915147	0.0030669	-0.951112	0.00166375	-1.01712
PELVIS_OBLIQUITY	93	0.0172679	-0.720846	0.008488	-0.808025	0.00202956	-0.980361	0.00417192	-0.902634	0.00396889	-0.92389	0.0021843	-0.989223
PELVIS_OBLIQUITY	94	0.0216085	-0.693732	0.0115053	-0.773819	0.00209202	-0.977649	0.00558847	-0.871134	0.00595782	-0.878387	0.00310341	-0.951977
PELVIS_OBLIQUITY	95	0.0264625	-0.668743	0.0158186	-0.736085	0.00253878	-0.957134	0.00743537	-0.839644	0.00881644	-0.831942	0.00447946	-0.910349
PELVIS_OBLIQUITY	96	0.0350145	-0.633335	0.0221756	-0.694924	0.00303063	-0.938671	0.0105018	-0.799475	0.0144479	-0.771364	0.00661974	-0.864945
PELVIS_OBLIQUITY	97	0.0438615	-0.604118	0.0283637	-0.66401	0.00416675	-0.903749	0.0153844	-0.753522	0.0220763	-0.716766	0.00972869	-0.818089
PELVIS_OBLIQUITY	98	0.0556505	-0.572099	0.0353727	-0.635455	0.00628444	-0.858329	0.0241416	-0.697248	0.0364355	-0.650245	0.0139313	-0.773841
PELVIS_OBLIQUITY	99	0.0644528	-0.552008	0.0424993	-0.611218	0.00863069	-0.822505	0.0339296	-0.652879	0.0559847	-0.589983	0.0196097	-0.73001
PELVIS_OBLIQUITY	100	0.0766597	-0.527831	0.052481	-0.582859	0.0144474	-0.76232	0.0545891	-0.588496	0.0954168	-0.511108	0.0304385	-0.672963
PELVIS_ROTATION	1	0.236956	-0.352493	0.334584	-0.290238	0.32233	-0.300269	0.483404	-0.211537	0.474613	-0.220698	0.185043	-0.419435
PELVIS_ROTATION	2	0.246256	-0.345446	0.325224	-0.295742	0.305828	-0.310466	0.463098	-0.221199	0.440693	-0.237721	0.165848	-0.438152
PELVIS_ROTATION	3	0.2556	-0.338683	0.319359	-0.299283	0.291126	-0.319921	0.439026	-0.233057	0.398894	-0.259874	0.14481	-0.460459
PELVIS_ROTATION	4	0.270941	-0.32798	0.316208	-0.301245	0.276763	-0.329417	0.415021	-0.245282	0.3572	-0.283538	0.133476	-0.473191
PELVIS_ROTATION	5	0.280521	-0.321679	0.316952	-0.300886	0.270334	-0.333786	0.390504	-0.258358	0.311822	-0.311526	0.120445	-0.488968
PELVIS_ROTATION	6	0.295453	-0.312044	0.319362	-0.299597	0.267938	-0.335419	0.372618	-0.268277	0.275083	-0.336514	0.115496	-0.494896
PELVIS_ROTATION	7	0.301082	-0.308666	0.323958	-0.296938	0.26774	-0.335663	0.363281	-0.273742	0.244072	-0.359696	0.111224	-0.500353
PELVIS_ROTATION	8	0.291479	-0.3152	0.333696	-0.291228	0.270077	-0.334279	0.358938	-0.276556	0.220966	-0.37885	0.114883	-0.494877
PELVIS_ROTATION	9	0.278606	-0.324042	0.341447	-0.286774	0.278204	-0.328994	0.360695	-0.275985	0.204294	-0.394016	0.122059	-0.48524
PELVIS_ROTATION	10	0.26279	-0.335344	0.351456	-0.281048	0.284095	-0.325447	0.370511	-0.270849	0.20021	-0.39871	0.136949	-0.466572
PELVIS_ROTATION	11	0.252146	-0.34324	0.364491	-0.27364	0.293319	-0.319718	0.383632	-0.263963	0.198003	-0.401756	0.158564	-0.442227
PELVIS_ROTATION	12	0.252857	-0.34304	0.375601	-0.267423	0.302115	-0.314395	0.404162	-0.253129	0.208983	-0.392846	0.186397	-0.414276
PELVIS_ROTATION	13	0.259996	-0.338129	0.394616	-0.256965	0.315345	-0.306257	0.430589	-0.239404	0.227548	-0.377748	0.219743	-0.384591
PELVIS_ROTATION	14	0.279317	-0.324831	0.413286	-0.246957	0.333309	-0.295294	0.468391	-0.220344	0.256577	-0.355167	0.254229	-0.35713
PELVIS_ROTATION	15	0.30889	-0.305477	0.438916	-0.233615	0.355584	-0.282115	0.511204	-0.199611	0.290747	-0.330526	0.287615	-0.332909
PELVIS_ROTATION	16	0.337803	-0.28764	0.4739	-0.216128	0.382031	-0.266913	0.561652	-0.176226	0.332776	-0.302573	0.306936	-0.31976
PELVIS_ROTATION	17	0.365654	-0.271369	0.501963	-0.202576	0.410171	-0.25141	0.608176	-0.155475	0.372422	-0.278092	0.319637	-0.311295
PELVIS_ROTATION	18	0.381418	-0.262413	0.533167	-0.187998	0.430808	-0.240351	0.631911	-0.145129	0.407911	-0.257366	0.314863	-0.314293
PELVIS_ROTATION	19	0.380329	-0.262969	0.552973	-0.178931	0.440192	-0.235363	0.634763	-0.143748	0.425196	-0.24741	0.299168	-0.324549
PELVIS_ROTATION	20	0.361053	-0.273852	0.555936	-0.177586	0.433312	-0.23877	0.611928	-0.15336	0.426092	-0.246356	0.271558	-0.3437
PELVIS_ROTATION	21	0.330496	-0.292019	0.537402	-0.185979	0.405723	-0.253232	0.561218	-0.175496	0.402102	-0.258963	0.2347	-0.371527
PELVIS_ROTATION	22	0.297622	-0.312983	0.505669	-0.200778	0.361158	-0.278013	0.487098	-0.20976	0.362981	-0.280876	0.195175	-0.405237
PELVIS_ROTATION	23	0.266677	-0.334471	0.457034	-0.224522	0.309217	-0.30957	0.398423	-0.254878	0.309875	-0.313483	0.15657	-0.443589
PELVIS_ROTATION	24	0.240281	-0.354432	0.406576	-0.25088	0.250535	-0.350002	0.310761	-0.306061	0.251078	-0.354503	0.119177	-0.488537
PELVIS_ROTATION	25	0.22007	-0.371134	0.353271	-0.281127	0.196952	-0.393475	0.229134	-0.363551	0.187909	-0.407357	0.0884675	-0.534985
PELVIS_ROTATION	26	0.204411	-0.385126	0.306942	-0.310111	0.152069	-0.437566	0.162865	-0.42263	0.137146	-0.460737	0.0634927	-0.583932
PELVIS_ROTATION	27	0.190988	-0.397901	0.265919	-0.338577	0.118362	-0.478154	0.113926	-0.479957	0.0937018	-0.520982	0.0449101	-0.632525
PELVIS_ROTATION	28	0.17701	-0.411894	0.237136	-0.360593	0.0907753	-0.51927	0.0796372	-0.533731	0.0645209	-0.576235	0.0319296	-0.678142
PELVIS_ROTATION	29	0.162277	-0.427424	0.211435	-0.382081	0.0712324	-0.555496	0.0574157	-0.580385	0.0448217	-0.627227	0.0234062	-0.717795
PELVIS_ROTATION	30	0.14794	-0.443524	0.19346	-0.398348	0.0567497	-0.588389	0.0431775	-0.619528	0.0329017	-0.668664	0.0178567	-0.751043
PELVIS_ROTATION	31	0.131139	-0.463813	0.178885	-0.412377	0.0470325	-0.614925	0.0344878	-0.649675	0.0249741	-0.704461	0.0144868	-0.775837
PELVIS_ROTATION	32	0.116444	-0.483319	0.164048	-0.427411	0.0387382	-0.641614	0.0284089	-0.675146	0.0205596	-0.729141	0.0129	-0.788695
PELVIS_ROTATION	33	0.101635	-0.505023	0.147314	-0.445445	0.0328719	-0.663594	0.0249763	-0.691971	0.017693	-0.748024	0.0123868	-0.79242
PELVIS_ROTATION	34	0.0894264	-0.524949	0.130957	-0.464662	0.027638	-0.686095	0.0221987	-0.707242	0.016066	-0.760115	0.0125467	-0.789801
PELVIS_ROTATION	35	0.0785016	-0.544852	0.114127	-0.486449	0.0236117	-0.705904	0.0200609	-0.720169	0.0152105	-0.766968	0.0133936	-0.781036
PELVIS_ROTATION	36	0.0702557	-0.561583	0.0972383	-0.511137	0.0197656	-0.727542	0.0184139	-0.730786	0.0147303	-0.770864	0.0151956	-0.765061
PELVIS_ROTATION	37	0.0634453	-0.57669	0.0836853	-0.533605	0.016994	-0.745377	0.0163898	-0.744891	0.0142055	-0.77514	0.0171906	-0.749429
PELVIS_ROTATION	38	0.056635	-0.593155	0.0706427	-0.558465	0.0145923	-0.762894	0.0146342	-0.758238	0.0136696	-0.779391	0.0199661	-0.730351
PELVIS_ROTATION	39	0.0517196	-0.606193	0.0608163	-0.57994	0.0127262	-0.778254	0.0130146	-0.771804	0.0131804	-0.783198	0.0235262	-0.709176
PELVIS_ROTATION	40	0.0463672	-0.62146	0.0517802	-0.60255	0.0112928	-0.791411	0.0115533	-0.785419	0.0123355	-0.790394	0.0273589	-0.689402
PELVIS_ROTATION	41	0.0415572	-0.636596	0.0458413	-0.619491	0.010272	-0.801614	0.0102665	-0.798784	0.0114842	-0.798204	0.0317649	-0.669396
PELVIS_ROTATION	42	0.0384072	-0.647277	0.0417104	-0.632496	0.00957307	-0.809035	0.00925817	-0.810541	0.0105844	-0.806931	0.0367708	-0.649446
PELVIS_ROTATION	43	0.0349897	-0.659738	0.0390362	-0.641606	0.00922314	-0.812743	0.00848847	-0.820292	0.00992187	-0.813714	0.0423269	-0.629972
PELVIS_ROTATION	44	0.032854	-0.667925	0.0385453	-0.643476	0.00938536	-0.810196	0.00797808	-0.827458	0.00926247	-0.820824	0.0485029	-0.610584
PELVIS_ROTATION	45	0.0322807	-0.669966	0.038438	-0.64393	0.00970654	-0.805905	0.00740613	-0.835864	0.00856887	-0.828888	0.053808	-0.595319
PELVIS_ROTATION	46	0.032018	-0.670542	0.0406948	-0.636142	0.0105431	-0.795795	0.00703085	-0.84151	0.00812458	-0.833841	0.0600356	-0.578905
PELVIS_ROTATION	47	0.0332856	-0.664769	0.0439364	-0.62561	0.0116704	-0.783459	0.00687086	-0.843819	0.00789169	-0.835881	0.0662744	-0.563675
PELVIS_ROTATION	48	0.0345488	-0.659087	0.0477188	-0.613905	0.0132611	-0.767722	0.00678215	-0.844645	0.00777278	-0.836038	0.0734489	-0.54764
PELVIS_ROTATION	49	0.03651	-0.650937	0.0527937	-0.599464	0.0152373	-0.750709	0.00657206	-0.847302	0.00797496	-0.831476	0.0811594	-0.531731
PELVIS_ROTATION	50	0.0373515	-0.647003	0.0576096	-0.586694	0.0172101	-0.735548	0.00675597	-0.843396	0.00866886	-0.820347	0.0891686	-0.516472
PELVIS_ROTATION	51	0.0367876	-0.648123	0.0616696	-0.576609	0.0193854	-0.720632	0.00686959	-0.840668	0.00973388	-0.805686	0.0995364	-0.498835
PELVIS_ROTATION	52	0.0355891	-0.651716	0.0640544	-0.570584	0.0208648	-0.711329	0.00719746	-0.834747	0.011424	-0.786047	0.108021	-0.485453
PELVIS_ROTATION	53	0.0319908	-0.66498	0.063994	-0.569974	0.0216783	-0.706474	0.00738793	-0.83117	0.0134779	-0.766088	0.113403	-0.47731
PELVIS_ROTATION	54	0.0274738	-0.683994	0.0618987	-0.573942	0.0217529	-0.706041	0.00742419	-0.830375	0.0157495	-0.747529	0.114171	-0.476047
PELVIS_ROTATION	55	0.0231292	-0.705319	0.0591025	-0.579747	0.0206336	-0.71284	0.00725669	-0.832931	0.0179928	-0.73214	0.107611	-0.48543
PELVIS_ROTATION	56	0.0187823	-0.730969	0.0530383	-0.594313	0.0185471	-0.726308	0.00683514	-0.840256	0.019765	-0.721979	0.094833	-0.505348
PELVIS_ROTATION	57	0.0152629	-0.756343	0.0462191	-0.613112	0.0160509	-0.744772	0.00616513	-0.852986	0.0206714	-0.718247	0.0776299	-0.536018
PELVIS_ROTATION	58	0.0124632	-0.781114	0.0375131	-0.641295	0.0130556	-0.77056	0.00513365	-0.875005	0.0198534	-0.725279	0.0604693	-0.573226
PELVIS_ROTATION	59	0.00984139	-0.809882	0.0295171	-0.673389	0.0102565	-0.800361	0.0041499	-0.900392	0.0183794	-0.736984	0.0451183	-0.615178
PELVIS_ROTATION	60	0.00767997	-0.8393	0.0218016	-0.712711	0.00800442	-0.830272	0.00315105	-0.932251	0.0157915	-0.757613	0.0332533	-0.657227
PELVIS_ROTATION	61	0.00561481	-0.875809	0.01552	-0.755723	0.00621122	-0.860384	0.00223228	-0.971109	0.0124745	-0.787781	0.023401	-0.703611
PELVIS_ROTATION	62	0.00390169	-0.916647	0.010538	-0.802793	0.00466705	-0.893335	0.00147553	-1.01606	0.00905969	-0.826982	0.0159446	-0.751921
PELVIS_ROTATION	63	0.00240729	-0.968803	0.00639465	-0.861156	0.00325073	-0.933596	0.000872287	-1.07137	0.00590348	-0.877412	0.0104959	-0.802233
PELVIS_ROTATION	64	0.00138827	-1.02636	0.00371689	-0.921555	0.00214925	-0.978098	0.000468212	-1.13446	0.00339961	-0.939647	0.00658831	-0.85599
PELVIS_ROTATION	65	0.00080539	-1.08163	0.00198972	-0.988416	0.00132457	-1.02866	0.000224562	-1.20669	0.0017372	-1.01249	0.00394622	-0.912729
PELVIS_ROTATION	66	0.000474672	-1.1338	0.0010424	-1.05496	0.000734057	-1.08812	0.000100461	-1.28337	0.000861781	-1.08599	0.00232848	-0.969102
PELVIS_ROTATION	67	0.00030351	-1.17743	0.000558992	-1.11731	0.000411914	-1.14496	4.79232e-05	-1.35232	0.000433364	-1.15602	0.00141887	-1.02074
PELVIS_ROTATION	68	0.000233636	-1.20251	0.000335599	-1.16753	0.000255923	-1.19083	2.70346e-05	-1.40452	0.00025009	-1.21098	0.000959565	-1.06073
PELVIS_ROTATION	69	0.000201796	-1.21661	0.000238378	-1.20087	0.00018936	-1.2195	2.00631e-05	-1.43134	0.000181979	-1.24272	0.000718795	-1.09059
PELVIS_ROTATION	70	0.000191462	-1.22151	0.000209822	-1.21349	0.000183344	-1.22262	2.16669e-05	-1.42409	0.000182065	-1.24368	0.000663219	-1.0999
PELVIS_ROTATION	71	0.000208163	-1.21307	0.000227535	-1.20559	0.00023234	-1.20012	3.30115e-05	-1.38544	0.00023543	-1.21948	0.000743166	-1.09029
PELVIS_ROTATION	72	0.000246627	-1.1959	0.000283881	-1.18387	0.000373053	-1.15433	6.41465e-05	-1.32389	0.000394166	-1.16912	0.000990805	-1.06315
PELVIS_ROTATION	73	0.000299968	-1.17544	0.000390533	-1.15207	0.000678961	-1.09499	0.000151581	-1.24278	0.000776073	-1.10127	0.00162657	-1.01402
PELVIS_ROTATION	74	0.000397919	-1.1462	0.000579983	-1.11214	0.00126741	-1.03165	0.000371511	-1.15607	0.0016354	-1.02392	0.00292026	-0.953663
PELVIS_ROTATION	75	0.000523787	-1.11741	0.000880104	-1.06929	0.00234284	-0.967418	0.000892584	-1.06868	0.00342325	-0.94444	0.00544747	-0.886558
PELVIS_ROTATION	76	0.000707088	-1.08605	0.00136968	-1.02313	0.00400068	-0.909671	0.00199267	-0.985635	0.0068721	-0.865807	0.0100218	-0.817805
PELVIS_ROTATION	77	0.000986516	-1.05136	0.0020969	-0.977961	0.00668783	-0.852437	0.00398395	-0.911156	0.012592	-0.794376	0.0175932	-0.75096
PELVIS_ROTATION	78	0.00151495	-1.00693	0.00326017	-0.930304	0.00997739	-0.80649	0.00702353	-0.847791	0.0209138	-0.731524	0.028011	-0.692904
PELVIS_ROTATION	79	0.00225487	-0.965139	0.00490257	-0.88536	0.0145107	-0.76222	0.0111192	-0.794575	0.031769	-0.677363	0.041658	-0.640823
PELVIS_ROTATION	80	0.00360167	-0.915343	0.00748754	-0.837714	0.0205267	-0.719921	0.0164838	-0.747535	0.0450394	-0.630243	0.0566822	-0.59862
PELVIS_ROTATION	81	0.0057367	-0.864111	0.0114177	-0.788937	0.0275713	-0.682942	0.0225519	-0.708776	0.0579652	-0.595018	0.0721563	-0.564295
PELVIS_ROTATION	82	0.00894153	-0.81401	0.0171116	-0.740588	0.0374051	-0.643473	0.0298021	-0.673529	0.0723103	-0.563207	0.0859937	-0.538774
PELVIS_ROTATION	83	0.0139245	-0.761999	0.0258232	-0.689665	0.049797	-0.605134	0.0380321	-0.641886	0.0869084	-0.536068	0.0992561	-0.517373
PELVIS_ROTATION	84	0.0215135	-0.708869	0.0373619	-0.641949	0.0661057	-0.565687	0.0496341	-0.606226	0.10106	-0.513396	0.108823	-0.503756
PELVIS_ROTATION	85	0.0318714	-0.658719	0.0538901	-0.592454	0.0851468	-0.528914	0.0632333	-0.572805	0.117871	-0.489596	0.118836	-0.490442
PELVIS_ROTATION	86	0.0451444	-0.612419	0.0753447	-0.544899	0.109754	-0.490507	0.080832	-0.537534	0.137652	-0.464775	0.127907	-0.479361
PELVIS_ROTATION	87	0.061545	-0.569503	0.102963	-0.498255	0.137844	-0.454422	0.102724	-0.501708	0.158199	-0.441888	0.136763	-0.469143
PELVIS_ROTATION	88	0.0809864	-0.529768	0.13554	-0.454923	0.168803	-0.420892	0.130382	-0.464387	0.18424	-0.415805	0.145959	-0.459054
PELVIS_ROTATION	89	0.103947	-0.492142	0.171565	-0.41587	0.201801	-0.39004	0.162767	-0.42802	0.212059	-0.390759	0.157717	-0.44664
PELVIS_ROTATION	90	0.128641	-0.458693	0.208712	-0.381691	0.234844	-0.362691	0.200668	-0.391894	0.245696	-0.363391	0.16902	-0.435368
PELVIS_ROTATION	91	0.151235	-0.432365	0.245046	-0.352459	0.266005	-0.339397	0.241397	-0.358358	0.279511	-0.338388	0.18229	-0.422653
PELVIS_ROTATION	92	0.177842	-0.405076	0.277264	-0.329047	0.293605	-0.320309	0.28267	-0.328281	0.31696	-0.312908	0.19484	-0.411196
PELVIS_ROTATION	93	0.197078	-0.387163	0.303204	-0.311507	0.317788	-0.304546	0.325421	-0.300116	0.354408	-0.289274	0.205428	-0.40191
PELVIS_ROTATION	94	0.214744	-0.371807	0.326439	-0.296604	0.335632	-0.293383	0.368437	-0.274112	0.396571	-0.264414	0.217287	-0.391656
PELVIS_ROTATION	95	0.228669	-0.360247	0.341056	-0.287533	0.34895	-0.285234	0.407467	-0.252094	0.431147	-0.245177	0.22066	-0.388922
PELVIS_ROTATION	96	0.235009	-0.354938	0.349629	-0.282204	0.352133	-0.28318	0.441554	-0.2338	0.46391	-0.227714	0.225287	-0.384885
PELVIS_ROTATION	97	0.234771	-0.354794	0.350104	-0.281655	0.352374	-0.282799	0.463675	-0.222276	0.481919	-0.218214	0.216258	-0.392342
PELVIS_ROTATION	98	0.235873	-0.353668	0.348534	-0.282331	0.342829	-0.288205	0.477736	-0.214922	0.492874	-0.21239	0.210232	-0.397282
PELVIS_ROTATION	99	0.238512	-0.351444	0.342221	-0.28583	0.332084	-0.29448	0.481028	-0.212967	0.483861	-0.216479	0.189737	-0.415405
PELVIS_ROTATION	100	0.243239	-0.347786	0.335735	-0.289433	0.313275	-0.305881	0.472485	-0.216779	0.46484	-0.225666	0.17678	-0.427603
PELVIS_TILT	1	0.0187048	0.715942	0.0095344	0.792998	0.013465	0.74772	0.00974501	0.787411	0.0208156	0.705637	0.00360263	0.907958
PELVIS_TILT	2	0.0212959	0.700135	0.0109974	0.776516	0.0152486	0.733265	0.0115713	0.76756	0.0249258	0.683478	0.00444038	0.8857
PELVIS_TILT	3	0.0251769	0.679461	0.0130327	0.756797	0.0176113	0.716129	0.0141005	0.744581	0.0294365	0.662881	0.00557172	0.861348
PELVIS_TILT	4	0.0274579	0.668482	0.0151062	0.739425	0.0206942	0.697026	0.0181046	0.715426	0.039798	0.624372	0.00721901	0.833149
PELVIS_TILT	5	0.0293213	0.660211	0.0167719	0.727101	0.0238301	0.680118	0.0236409	0.683474	0.0503518	0.593496	0.00909943	0.807811
PELVIS_TILT	6	0.0291	0.660904	0.0186434	0.714598	0.027092	0.664756	0.0297247	0.655729	0.0612607	0.567227	0.0107582	0.789552
PELVIS_TILT	7	0.0300889	0.656375	0.0212801	0.698689	0.0307562	0.649343	0.0347481	0.63664	0.0669551	0.555407	0.0116764	0.780757
PELVIS_TILT	8	0.0326587	0.645372	0.0236853	0.68558	0.034626	0.634746	0.0409241	0.615976	0.0738593	0.541999	0.011912	0.778886
PELVIS_TILT	9	0.0351059	0.635563	0.026282	0.672371	0.0389238	0.619825	0.0460247	0.600772	0.0780072	0.534291	0.0123508	0.774852
PELVIS_TILT	10	0.0373275	0.627304	0.0302349	0.654416	0.0434461	0.605693	0.051686	0.58542	0.0851924	0.521642	0.0129961	0.768729
PELVIS_TILT	11	0.0380274	0.624622	0.0339205	0.63967	0.0502022	0.586479	0.0568403	0.572435	0.0866073	0.519109	0.0142965	0.756842
PELVIS_TILT	12	0.0384942	0.623081	0.0373583	0.626927	0.0535418	0.577758	0.0602407	0.56425	0.092255	0.509422	0.0158994	0.743326
PELVIS_TILT	13	0.0366495	0.629321	0.0407601	0.615435	0.0564583	0.57053	0.0630797	0.557584	0.0959585	0.503168	0.0184901	0.724321
PELVIS_TILT	14	0.0345624	0.636989	0.0415449	0.612788	0.0580523	0.566619	0.0647294	0.553695	0.0993	0.497634	0.0211118	0.707172
PELVIS_TILT	15	0.0311524	0.650386	0.0406621	0.615574	0.0572612	0.568503	0.0651026	0.552626	0.1007	0.495118	0.0239398	0.691077
PELVIS_TILT	16	0.0272841	0.667101	0.0398129	0.618257	0.0542689	0.575736	0.0637712	0.555259	0.101818	0.493265	0.0263528	0.678663
PELVIS_TILT	17	0.0242004	0.682144	0.0363667	0.630021	0.0496153	0.587845	0.0612413	0.56075	0.101634	0.493422	0.0288798	0.666968
PELVIS_TILT	18	0.0202524	0.703766	0.0313973	0.648795	0.0428926	0.607053	0.0568903	0.570799	0.0977815	0.499101	0.0303603	0.660655
PELVIS_TILT	19	0.017366	0.722296	0.0252776	0.676021	0.035587	0.631261	0.0516295	0.58409	0.0937746	0.50542	0.0321068	0.653656
PELVIS_TILT	20	0.0150774	0.738951	0.0201463	0.703801	0.0280941	0.661157	0.045635	0.600691	0.0877365	0.515306	0.0329201	0.650554
PELVIS_TILT	21	0.0124689	0.761233	0.0152157	0.73719	0.0214386	0.694449	0.0387773	0.622211	0.0813528	0.52646	0.0332956	0.649364
PELVIS_TILT	22	0.0112464	0.773134	0.012085	0.763856	0.0165981	0.725211	0.0323914	0.645553	0.0749251	0.538513	0.0333534	0.649323
PELVIS_TILT	23	0.00981811	0.788903	0.0100654	0.785028	0.0135048	0.749561	0.0273696	0.666966	0.0690797	0.550336	0.0325506	0.652685
PELVIS_TILT	24	0.00906074	0.798188	0.00908979	0.797023	0.0117718	0.765694	0.0237588	0.684762	0.0639464	0.561473	0.0313555	0.657973
PELVIS_TILT	25	0.00836276	0.807453	0.00837256	0.806707	0.0107112	0.776834	0.0209072	0.700583	0.0611612	0.568008	0.0296399	0.665428
PELVIS_TILT	26	0.00812033	0.811023	0.00819206	0.810076	0.0101919	0.782743	0.0199274	0.706613	0.0584164	0.574708	0.0287859	0.669669
PELVIS_TILT	27	0.00808047	0.811876	0.00807388	0.812446	0.00991873	0.786053	0.0189771	0.712624	0.0585353	0.574865	0.0274995	0.675933
PELVIS_TILT	28	0.00852053	0.806225	0.00795811	0.814627	0.00993918	0.786123	0.0185665	0.71555	0.0582371	0.575797	0.0263663	0.681536
PELVIS_TILT	29	0.0093202	0.796148	0.00778902	0.817472	0.00958783	0.790408	0.0180364	0.719153	0.058387	0.575706	0.0248717	0.689104
PELVIS_TILT	30	0.0102782	0.785257	0.00721487	0.826317	0.00920472	0.795171	0.0175364	0.722604	0.0574543	0.578144	0.0238847	0.694362
PELVIS_TILT	31	0.0113463	0.774008	0.00692143	0.831142	0.00844668	0.804918	0.0166042	0.72924	0.0564299	0.580777	0.0230368	0.698809
PELVIS_TILT	32	0.0123044	0.764727	0.0062737	0.842142	0.0074927	0.818391	0.0155011	0.737452	0.0551843	0.583988	0.021437	0.7077
PELVIS_TILT	33	0.0136513	0.752697	0.00585974	0.849542	0.00660318	0.832504	0.0143343	0.746754	0.0535362	0.588289	0.0204229	0.713621
PELVIS_TILT	34	0.0137651	0.751788	0.00546414	0.857142	0.00564686	0.849529	0.0130888	0.757519	0.051529	0.593693	0.0197673	0.717353
PELVIS_TILT	35	0.0134667	0.754476	0.00489124	0.869111	0.00496534	0.863534	0.0120959	0.766683	0.0497038	0.598664	0.0190197	0.72187
PELVIS_TILT	36	0.0134881	0.754507	0.00472046	0.872801	0.00433166	0.878135	0.0103674	0.784548	0.0450623	0.61211	0.0175027	0.731679
PELVIS_TILT	37	0.0125797	0.762533	0.00440013	0.880266	0.00367525	0.895351	0.00937235	0.79622	0.0403023	0.627199	0.015969	0.742556
PELVIS_TILT	38	0.0119375	0.768854	0.00390597	0.893204	0.00347733	0.901305	0.00826694	0.810602	0.0345063	0.647857	0.0138024	0.75992
PELVIS_TILT	39	0.0115361	0.772958	0.00385392	0.894363	0.003172	0.910951	0.00750459	0.821765	0.0298474	0.666921	0.011921	0.777266
PELVIS_TILT	40	0.0112753	0.775527	0.00347792	0.905233	0.00287945	0.921243	0.00671263	0.834636	0.0261822	0.683858	0.0102398	0.795155
PELVIS_TILT	41	0.0111861	0.776331	0.00331264	0.910223	0.00271691	0.927253	0.00615803	0.844297	0.0225393	0.702965	0.0087456	0.813708
PELVIS_TILT	42	0.0109395	0.779027	0.00325672	0.911909	0.00255061	0.933808	0.00595908	0.848365	0.0209874	0.711958	0.00745941	0.832177
PELVIS_TILT	43	0.0112082	0.776025	0.00303207	0.919465	0.00243993	0.93868	0.00575163	0.852813	0.0200906	0.717695	0.00697089	0.84029
PELVIS_TILT	44	0.0108826	0.779326	0.00303843	0.9194	0.00230892	0.944346	0.00590726	0.850083	0.0205093	0.715378	0.0068102	0.843338
PELVIS_TILT	45	0.0108584	0.779631	0.0029739	0.92182	0.00238557	0.941195	0.00626343	0.844108	0.0222062	0.705709	0.00675629	0.844863
PELVIS_TILT	46	0.0106062	0.782164	0.00308907	0.918085	0.00241012	0.940226	0.00651735	0.840151	0.0235715	0.69857	0.00696611	0.842273
PELVIS_TILT	47	0.0102829	0.785735	0.00304728	0.919728	0.00238909	0.941503	0.00692858	0.833787	0.024628	0.693343	0.00711292	0.840733
PELVIS_TILT	48	0.0102689	0.786046	0.00314479	0.916612	0.00241483	0.940682	0.00726379	0.829018	0.0254015	0.689928	0.00740465	0.836977
PELVIS_TILT	49	0.0098383	0.790942	0.00327415	0.912733	0.00243761	0.940203	0.00777977	0.821966	0.0269835	0.682652	0.00797055	0.829663
PELVIS_TILT	50	0.00957864	0.794228	0.00344838	0.907632	0.00258043	0.934851	0.00821545	0.816323	0.0281303	0.678044	0.00823876	0.82692
PELVIS_TILT	51	0.00955432	0.794824	0.00365104	0.902027	0.00286374	0.924586	0.00917191	0.804419	0.0301381	0.669852	0.00867473	0.822186
PELVIS_TILT	52	0.00953393	0.795315	0.00408713	0.890649	0.00308695	0.917369	0.0107049	0.787234	0.033517	0.656656	0.00936971	0.814418
PELVIS_TILT	53	0.00986213	0.79189	0.00468506	0.876957	0.00384586	0.894825	0.0129256	0.765659	0.0388171	0.637937	0.0101451	0.806005
PELVIS_TILT	54	0.0106278	0.78391	0.0053712	0.863208	0.00467173	0.87486	0.0153781	0.745698	0.0444288	0.620366	0.0114758	0.792115
PELVIS_TILT	55	0.0112168	0.778025	0.00617895	0.849076	0.00548635	0.858025	0.0184502	0.724158	0.0500117	0.604681	0.0124076	0.783392
PELVIS_TILT	56	0.0120096	0.770434	0.0068481	0.838765	0.00617975	0.845622	0.0212839	0.707106	0.0538617	0.594595	0.012693	0.780723
PELVIS_TILT	57	0.0127862	0.763308	0.00769795	0.826597	0.00703813	0.831705	0.0226733	0.699375	0.0550845	0.591527	0.0122369	0.784751
PELVIS_TILT	58	0.0134001	0.757816	0.00798323	0.823004	0.00723005	0.828853	0.0233459	0.695669	0.0528898	0.597061	0.0118891	0.787836
PELVIS_TILT	59	0.0134022	0.757611	0.0087891	0.812268	0.00760719	0.823232	0.023809	0.692932	0.0508372	0.602127	0.0114137	0.791763
PELVIS_TILT	60	0.0136546	0.75525	0.00893833	0.810325	0.00825375	0.814072	0.0228274	0.697714	0.0475263	0.610998	0.0111819	0.79318
PELVIS_TILT	61	0.0131155	0.759668	0.00987022	0.798597	0.00843153	0.811703	0.0226865	0.697755	0.0426764	0.625042	0.0110417	0.793803
PELVIS_TILT	62	0.0126002	0.7641	0.00995575	0.797291	0.00907934	0.803198	0.0224194	0.698375	0.0398312	0.633743	0.0108927	0.794491
PELVIS_TILT	63	0.0114697	0.775095	0.0106129	0.789626	0.00916649	0.802049	0.0210768	0.705115	0.0358891	0.64699	0.011499	0.787215
PELVIS_TILT	64	0.00990152	0.791969	0.0105007	0.790602	0.00946029	0.798336	0.0196761	0.712479	0.0338571	0.653599	0.0115471	0.786065
PELVIS_TILT	65	0.00820501	0.813448	0.0103577	0.792096	0.00922851	0.800944	0.0187524	0.717441	0.032484	0.658204	0.011872	0.782569
PELVIS_TILT	66	0.00690538	0.832768	0.00960346	0.800252	0.0093227	0.799611	0.0181873	0.720418	0.0319923	0.659608	0.0122926	0.778108
PELVIS_TILT	67	0.00570389	0.853815	0.00878533	0.81041	0.00876754	0.806344	0.0174878	0.724581	0.0322926	0.657989	0.0129968	0.771428
PELVIS_TILT	68	0.00467074	0.875592	0.00760489	0.826658	0.00842652	0.81071	0.0168004	0.729172	0.0329168	0.655252	0.0131816	0.769788
PELVIS_TILT	69	0.00400293	0.892059	0.00638939	0.845998	0.00787395	0.818211	0.0157731	0.736639	0.032516	0.656854	0.0132313	0.769303
PELVIS_TILT	70	0.00348121	0.90689	0.00528033	0.867046	0.00722971	0.827629	0.0141241	0.74976	0.0324398	0.657142	0.0129814	0.771537
PELVIS_TILT	71	0.00295121	0.924577	0.00443405	0.885867	0.00655557	0.838371	0.0125108	0.763881	0.0313871	0.661226	0.0127344	0.773614
PELVIS_TILT	72	0.00263918	0.936323	0.00384195	0.901195	0.00594739	0.848838	0.0111901	0.776732	0.0298161	0.667666	0.0124627	0.776041
PELVIS_TILT	73	0.00239201	0.946781	0.00344653	0.912621	0.00561858	0.854874	0.0100166	0.789224	0.0284843	0.673221	0.0118366	0.781883
PELVIS_TILT	74	0.00240937	0.94627	0.0032875	0.917411	0.00549998	0.856777	0.00934985	0.796838	0.0277872	0.675903	0.0116945	0.783094
PELVIS_TILT	75	0.00248743	0.943065	0.00328695	0.917397	0.00569781	0.852684	0.0090648	0.800069	0.0266644	0.680732	0.0114447	0.785228
PELVIS_TILT	76	0.00284552	0.928979	0.00344505	0.912342	0.0059003	0.848554	0.00905262	0.799893	0.0264869	0.681134	0.0113344	0.786161
PELVIS_TILT	77	0.00339005	0.910489	0.00361443	0.907234	0.00635822	0.840149	0.00920066	0.797728	0.0271325	0.677701	0.0115976	0.782991
PELVIS_TILT	78	0.00423381	0.886681	0.00387997	0.899644	0.00676764	0.833061	0.00930835	0.796252	0.0270109	0.677929	0.0115661	0.782842
PELVIS_TILT	79	0.00532414	0.861829	0.00400918	0.896219	0.00719143	0.826025	0.00948981	0.793748	0.0277073	0.674424	0.0114801	0.783168
PELVIS_TILT	80	0.00638667	0.841714	0.00431587	0.888228	0.00764669	0.818929	0.00966042	0.791564	0.0286423	0.669898	0.0108976	0.788625
PELVIS_TILT	81	0.0077452	0.820097	0.00429843	0.888673	0.00782907	0.816071	0.00944918	0.793871	0.0280127	0.672286	0.0108727	0.788222
PELVIS_TILT	82	0.00872517	0.806719	0.00453475	0.88277	0.00789013	0.81474	0.00927269	0.795807	0.0275238	0.67425	0.0110181	0.785807
PELVIS_TILT	83	0.00952205	0.796751	0.0043202	0.887801	0.00790973	0.813905	0.00849699	0.80532	0.0277452	0.672855	0.0107503	0.787925
PELVIS_TILT	84	0.0102183	0.788604	0.00441029	0.88534	0.00768309	0.816816	0.00854147	0.804593	0.0259865	0.680699	0.0105282	0.789597
PELVIS_TILT	85	0.0102723	0.787926	0.00408333	0.893232	0.00778102	0.815065	0.00800511	0.811472	0.0250196	0.685023	0.0101525	0.793092
PELVIS_TILT	86	0.0103859	0.786701	0.00422946	0.889193	0.00771553	0.815499	0.0077245	0.815305	0.0232349	0.694007	0.00975967	0.79709
PELVIS_TILT	87	0.00984499	0.792528	0.00389709	0.897702	0.0077647	0.814405	0.0073006	0.821283	0.0213603	0.704142	0.0087693	0.808768
PELVIS_TILT	88	0.0100347	0.790171	0.00402517	0.893789	0.00766407	0.815189	0.00730245	0.820968	0.019108	0.717592	0.00764551	0.823804
PELVIS_TILT	89	0.0101306	0.789196	0.00408528	0.891727	0.00798737	0.81019	0.0070672	0.824403	0.0175459	0.727713	0.00672391	0.838073
PELVIS_TILT	90	0.00991908	0.791062	0.00406633	0.892038	0.00849651	0.802812	0.00705844	0.824575	0.0165617	0.734552	0.00581193	0.85436
PELVIS_TILT	91	0.0102962	0.786721	0.00417633	0.888545	0.00887218	0.797738	0.00709425	0.823951	0.0154814	0.74263	0.00498141	0.871504
PELVIS_TILT	92	0.0104549	0.784687	0.00421275	0.88724	0.00911754	0.79422	0.00711667	0.823606	0.0147139	0.748526	0.0041344	0.89212
PELVIS_TILT	93	0.0110853	0.777815	0.00440556	0.881905	0.00947713	0.789411	0.00702975	0.825032	0.0153611	0.743325	0.00370968	0.904347
PELVIS_TILT	94	0.0116492	0.77177	0.00486684	0.870622	0.00976728	0.785715	0.0074189	0.819158	0.0155926	0.741317	0.00336865	0.914989
PELVIS_TILT	95	0.0127807	0.760948	0.00503833	0.866427	0.0102001	0.780566	0.00768178	0.815137	0.0163729	0.735575	0.00321401	0.920608
PELVIS_TILT	96	0.01354	0.754171	0.00546254	0.85723	0.0110489	0.771195	0.007979	0.810987	0.0170752	0.730261	0.00305128	0.926295
PELVIS_TILT	97	0.0146901	0.744294	0.00610082	0.844527	0.0114626	0.766622	0.00818026	0.807953	0.0174887	0.727176	0.00298739	0.928738
PELVIS_TILT	98	0.0157116	0.736504	0.00657976	0.835763	0.0120808	0.760334	0.00869066	0.801111	0.0181822	0.722353	0.00301787	0.927614
PELVIS_TILT	99	0.0172231	0.725595	0.00740056	0.822222	0.0126249	0.755069	0.00925247	0.793731	0.0189507	0.717304	0.00319141	0.921728
PELVIS_TILT	100	0.0192453	0.712165	0.00833138	0.8087	0.0138386	0.744252	0.0103813	0.78051	0.0209706	0.704785	0.00348628	0.912092
